# Supplementary material for: Absolute configuration of odorine
Source: Acta Crystallogr Sect E Struct Rep Online. 2010 Aug 28;66(Pt 9):o2437–8. doi: 10.1107/S1600536810034227 (PMC3007931; doi:10.1107/S1600536810034227)
Supplement: Supplementary file 2 [file e-66-o2437-Isup2.hkl]

# 
# h,k,l, Fc-squared, Fo-squared, sigma(Fo-squared) and status flag 
# 
data_I
_shelx_title ' cu_a05ac_0m in C2  (100K)' 
_shelx_refln_list_code          4 
_shelx_F_calc_maximum      104.14 
_exptl_crystal_F_000       648.00 
_reflns_d_resolution_high  0.8351 
 
loop_ 
 _symmetry_equiv_pos_as_xyz 
 'x, y, z' 
 '-x, y, -z' 
 'x+1/2, y+1/2, z' 
 '-x+1/2, y+1/2, -z' 
 
_cell_length_a    18.8909 
_cell_length_b     6.8398 
_cell_length_c    13.4174 
_cell_angle_alpha  90.000 
_cell_angle_beta  107.054 
_cell_angle_gamma  90.000 
 
_shelx_F_squared_multiplier     1.000 
 
loop_ 
 _refln_index_h 
 _refln_index_k 
 _refln_index_l 
 _refln_F_squared_calc 
 _refln_F_squared_meas 
 _refln_F_squared_sigma 
 _refln_observed_status 
   5  -7   0       98.74      110.61      4.45 o 
   7  -7   0       41.20       32.28      1.32 o 
   9  -7   0      132.02      129.63      3.26 o 
  11  -7   0      121.40      116.00      2.90 o 
   2  -6   0     1685.32     1628.10     43.11 o 
   4  -6   0       11.53       11.74      1.01 o 
   6  -6   0      214.46      211.93      6.14 o 
   8  -6   0       18.62       17.08      0.79 o 
  10  -6   0       95.86       94.48      1.79 o 
  12  -6   0       36.11       40.76      1.00 o 
  14  -6   0       70.07       69.46      1.40 o 
   1  -5   0      425.22      382.35     26.55 o 
   3  -5   0     1676.26     1711.90     40.08 o 
   5  -5   0      261.91      281.22      7.66 o 
   7  -5   0      414.73      431.10      8.46 o 
   9  -5   0      651.82      654.07     10.43 o 
  11  -5   0      238.11      244.81      5.89 o 
  13  -5   0       19.16       23.16      0.59 o 
  15  -5   0       62.27       66.97      2.16 o 
  17  -5   0       14.57       14.95      0.88 o 
   2  -4   0     3839.53     3622.44    171.95 o 
   4  -4   0      351.53      336.87     11.70 o 
   6  -4   0      691.36      685.31     30.01 o 
   8  -4   0       56.30       54.27      1.42 o 
  10  -4   0      123.50      121.74      2.14 o 
  12  -4   0      254.30      252.59      4.04 o 
  14  -4   0      448.75      461.76      7.54 o 
  16  -4   0      252.20      246.61      5.02 o 
  18  -4   0      188.84      179.95      4.29 o 
   1  -3   0      252.20      230.84     13.29 o 
   3  -3   0     6766.16     6297.04    493.17 o 
   5  -3   0     1762.51     1849.88     52.30 o 
   7  -3   0      348.71      369.48      9.64 o 
   9  -3   0     1780.66     1963.60     58.05 o 
  11  -3   0      748.15      827.67     13.75 o 
  13  -3   0      103.13      111.05      2.06 o 
  15  -3   0      407.25      388.01      6.87 o 
  17  -3   0      129.68      135.42      3.51 o 
  19  -3   0      152.50      151.98      5.07 o 
   4  -2   0     2647.12     2442.50    113.56 o 
   6  -2   0      161.17      159.14      4.55 o 
   8  -2   0      632.89      617.94     20.08 o 
  10  -2   0      252.01      291.61      7.92 o 
  12  -2   0      398.72      430.57      9.18 o 
  14  -2   0      422.04      398.51      7.33 o 
  16  -2   0      286.69      257.25      6.27 o 
  18  -2   0      757.92      686.65     17.12 o 
  20  -2   0        4.56        3.15      0.89 o 
   5  -1   0       59.54       73.51      1.80 o 
   7  -1   0      466.34      596.14     15.55 o 
   9  -1   0     4929.68     5753.88    283.20 o 
  11  -1   0      584.72      721.77     21.17 o 
  13  -1   0       55.14       63.73      2.26 o 
  15  -1   0      226.37      200.52      4.52 o 
  17  -1   0       26.76       34.21      2.92 o 
  19  -1   0        7.51        7.88      1.33 o 
  21  -1   0       26.84       27.92      2.14 o 
   4   0   0     2325.36     2341.85     85.03 o 
   6   0   0     2776.10     2441.36     72.60 o 
   8   0   0     1099.20     1140.65     28.64 o 
  10   0   0      837.32      946.50     28.60 o 
  12   0   0      864.60     1118.09     41.66 o 
  14   0   0     1763.36     1686.28     58.17 o 
  16   0   0       54.03       46.13      2.04 o 
  18   0   0      540.99      500.15     18.36 o 
  20   0   0      204.29      181.14      7.32 o 
   5   1   0       59.50       65.95      2.35 o 
   7   1   0      466.36      582.40     15.99 o 
  11   1   0      582.12      752.47     27.31 o 
  13   1   0       55.82       69.83      4.55 o 
  15   1   0      224.49      204.79      6.70 o 
  17   1   0       25.12       29.89      1.74 o 
  19   1   0        7.13        7.93      0.80 o 
  21   1   0       28.29       29.92      2.06 o 
   4   2   0     2648.75     2700.53     88.75 o 
   6   2   0      159.04      145.85      5.55 o 
   8   2   0      638.18      680.78     21.24 o 
  10   2   0      253.76      290.29      9.75 o 
  12   2   0      399.01      462.97     13.44 o 
  14   2   0      424.66      412.37     15.25 o 
  16   2   0      284.58      254.20      7.43 o 
  18   2   0      760.08      719.71     25.63 o 
  20   2   0        4.49        2.85      0.53 o 
   1   3   0      255.94      210.67     26.21 o 
   5   3   0     1769.04     1786.17    216.39 o 
   7   3   0      347.81      380.93     18.14 o 
   9   3   0     1781.57     1951.70     80.82 o 
  11   3   0      747.18      806.82     27.26 o 
  13   3   0      101.91      112.25      3.60 o 
  15   3   0      407.01      411.43     22.05 o 
  17   3   0      128.04      128.44      5.98 o 
  19   3   0      155.64      156.54      6.57 o 
   2   4   0     3818.27     3209.11    393.68 o 
   6   4   0      686.62      642.86     32.93 o 
   8   4   0       58.41       60.53      2.69 o 
  10   4   0      125.13      121.39      6.28 o 
  12   4   0      254.44      255.49     12.55 o 
  14   4   0      449.06      451.78     18.37 o 
  16   4   0      250.47      243.46     19.77 o 
  18   4   0      189.29      186.25      8.87 o 
   7   5   0      414.54      429.62     18.04 o 
   9   5   0      652.23      657.30     67.11 o 
  11   5   0      236.51      229.09     11.98 o 
  13   5   0       19.31       22.56      4.24 o 
  15   5   0       62.42       60.12      6.01 o 
   4   6   0       10.96       11.47      2.20 o 
   6   6   0      216.51      203.68      8.77 o 
   8   6   0       18.87       17.87      3.58 o 
  10   6   0       96.46       82.89      4.80 o 
 -11  -7   1      182.15      182.58      4.43 o 
  -9  -7   1       48.17       53.21      3.12 o 
  -7  -7   1      183.88      182.82      5.28 o 
  -5  -7   1       64.52       72.11      3.07 o 
  -3  -7   1      244.31      230.14     19.23 o 
   3  -7   1      112.10      122.64      5.20 o 
   5  -7   1       67.25       63.25      3.07 o 
   7  -7   1       77.49       74.07      2.43 o 
   9  -7   1       49.69       48.84      2.05 o 
 -14  -6   1       34.42       34.39      0.78 o 
 -12  -6   1      147.59      167.95      3.77 o 
 -10  -6   1      106.24      118.17      2.40 o 
  -8  -6   1      222.00      212.25      4.43 o 
  -6  -6   1       56.56       52.88      1.94 o 
  -4  -6   1      587.85      536.55     14.86 o 
  -2  -6   1      874.55      801.65     20.33 o 
   0  -6   1      353.37      360.01     12.92 o 
   2  -6   1      484.26      495.15     13.48 o 
   4  -6   1       34.27       29.50      1.32 o 
   6  -6   1       18.24       15.32      0.69 o 
   8  -6   1      654.03      629.77     11.81 o 
  10  -6   1       16.61       14.88      0.70 o 
  12  -6   1        4.65        4.99      0.27 o 
  14  -6   1       81.35       83.97      2.63 o 
 -17  -5   1       19.27       19.89      0.80 o 
 -15  -5   1       31.28       30.26      0.90 o 
 -13  -5   1      376.10      386.67      6.42 o 
 -11  -5   1        2.58        2.51      0.26 o 
  -9  -5   1      873.19      848.15     13.08 o 
  -7  -5   1        6.36        8.31      0.50 o 
  -5  -5   1      144.56      136.28      3.33 o 
  -3  -5   1      382.65      345.08      8.53 o 
  -1  -5   1      256.84      234.44     11.57 o 
   1  -5   1      432.95      440.21     13.30 o 
   3  -5   1      432.96      436.40     11.79 o 
   5  -5   1      205.98      197.58      4.72 o 
   7  -5   1      198.82      208.78      4.39 o 
   9  -5   1       49.52       51.00      1.38 o 
  11  -5   1       88.91       86.95      1.80 o 
  13  -5   1      121.34      112.13      2.56 o 
  15  -5   1      203.97      218.21      5.56 o 
 -18  -4   1       34.79       33.80      1.03 o 
 -16  -4   1      226.97      231.28      4.19 o 
 -14  -4   1      101.26      100.88      2.16 o 
 -12  -4   1       43.07       44.88      1.00 o 
 -10  -4   1      113.35      106.95      1.89 o 
  -8  -4   1       83.29       81.91      2.26 o 
  -6  -4   1      274.53      263.65     10.35 o 
  -4  -4   1      153.11      120.22      6.11 o 
  -2  -4   1     1439.43     1249.86     46.81 o 
   0  -4   1     2329.11     2214.58    117.81 o 
   2  -4   1      146.37      135.18      5.24 o 
   4  -4   1      279.19      268.92      9.52 o 
   6  -4   1      357.77      370.95     15.47 o 
   8  -4   1      971.33      940.55     15.12 o 
  10  -4   1       44.40       41.19      0.86 o 
  12  -4   1       34.72       41.57      0.97 o 
  14  -4   1      237.89      234.28      4.04 o 
  16  -4   1      229.30      222.25      7.14 o 
  18  -4   1       67.72       59.48      1.87 o 
 -19  -3   1      134.95      134.29      2.99 o 
 -17  -3   1       57.53       54.91      2.05 o 
 -15  -3   1      193.84      193.58      3.54 o 
 -13  -3   1      789.99      787.56     13.38 o 
 -11  -3   1      145.56      146.80      2.77 o 
  -9  -3   1     1413.66     1349.30     40.61 o 
  -7  -3   1       28.11       30.48      1.22 o 
  -5  -3   1       45.60       53.00      1.80 o 
  -3  -3   1     3562.42     3258.56    178.40 o 
  -1  -3   1     1971.89     1804.75     93.05 o 
   1  -3   1      594.06      616.31     23.06 o 
   3  -3   1     1641.49     1727.38     44.13 o 
   5  -3   1      641.80      698.71     19.76 o 
   7  -3   1      233.86      269.67      9.65 o 
   9  -3   1        5.34        8.44      1.00 o 
  11  -3   1      536.92      537.87      8.45 o 
  13  -3   1      446.59      429.59      6.81 o 
  15  -3   1      211.04      218.08      4.07 o 
  17  -3   1      218.89      216.11      5.18 o 
  19  -3   1       33.82       33.12      4.14 o 
 -20  -2   1       92.15       94.65      5.02 o 
 -18  -2   1       50.07       45.08      1.58 o 
 -16  -2   1       53.65       50.05      1.81 o 
 -14  -2   1      640.61      647.48     10.91 o 
 -12  -2   1      187.91      164.61      4.03 o 
 -10  -2   1     1059.29      984.08     26.09 o 
  -8  -2   1      366.31      341.16      8.99 o 
  -6  -2   1      533.77      536.70     13.29 o 
  -4  -2   1     2452.02     2349.48    210.72 o 
  -2  -2   1     1797.75     1824.02     57.75 o 
   0  -2   1      748.49      731.05     23.58 o 
   2  -2   1     2652.76     2451.89    108.53 o 
   4  -2   1      760.65      769.92     24.15 o 
   6  -2   1     1568.90     1749.99     56.99 o 
   8  -2   1     1019.76     1018.37     35.16 o 
  10  -2   1      818.97      871.22     26.77 o 
  12  -2   1      171.60      159.32      3.45 o 
  14  -2   1        9.24       11.31      0.60 o 
  16  -2   1     1372.56     1303.72     29.19 o 
  18  -2   1        3.61        1.99      0.71 o 
  20  -2   1       17.93       15.55      1.48 o 
 -21  -1   1      231.81      215.24     10.40 o 
 -19  -1   1      108.87      110.29      5.28 o 
 -17  -1   1        7.69        7.22      1.07 o 
 -15  -1   1       29.99       24.88      1.30 o 
 -13  -1   1      237.35      233.17      7.35 o 
 -11  -1   1       30.98       24.71      1.69 o 
  -9  -1   1      803.58      941.04     25.51 o 
  -7  -1   1      263.12      308.14      8.04 o 
   1  -1   1     1917.27     1716.85     96.79 o 
   3  -1   1     3161.00     2959.46     79.72 o 
   5  -1   1      603.04      662.17     20.14 o 
   7  -1   1      135.48      121.43      5.14 o 
   9  -1   1      361.53      338.26     14.54 o 
  11  -1   1      364.62      344.75     14.23 o 
  13  -1   1      202.86      184.51      4.20 o 
  15  -1   1      122.69      112.36      3.43 o 
  17  -1   1      222.87      220.57      7.53 o 
  19  -1   1        2.03        1.00      0.77 o 
  21  -1   1       47.84       52.18      3.61 o 
 -20   0   1        1.13        0.37      0.64 o 
 -18   0   1       30.49       34.89      1.66 o 
 -16   0   1       34.09       40.64      1.90 o 
 -14   0   1     1915.28     1866.91     44.70 o 
 -12   0   1      598.73      591.41     22.22 o 
 -10   0   1     1548.07     1690.62     46.27 o 
  -8   0   1      962.78      992.00     21.87 o 
  -6   0   1     1172.13     1171.28     29.39 o 
  -4   0   1     1738.63     1804.21     44.89 o 
   2   0   1      580.79      533.94     24.39 o 
   4   0   1     2716.78     2519.99     91.62 o 
   6   0   1     1486.51     1766.21     64.52 o 
   8   0   1      900.27     1069.80     26.86 o 
  10   0   1     3443.21     3849.50    254.33 o 
  12   0   1      150.31      110.87      4.59 o 
  14   0   1      122.39       95.39      3.48 o 
  16   0   1      647.12      651.43     19.10 o 
  18   0   1        2.47        2.87      0.50 o 
  20   0   1       14.11       24.39      2.83 o 
 -21   1   1      231.77      223.30     10.18 o 
 -19   1   1      108.16      109.96      5.02 o 
 -17   1   1        8.65        7.82      0.90 o 
 -15   1   1       29.18       24.78      1.19 o 
 -13   1   1      234.69      247.02      9.33 o 
 -11   1   1       28.61       26.44      1.29 o 
  -9   1   1      803.65      916.41     26.23 o 
  -7   1   1      260.08      295.54      7.87 o 
  -5   1   1     4189.20     4091.54    101.43 o 
  -3   1   1     4113.72     3990.77    144.65 o 
   3   1   1     3145.10     2894.61    105.30 o 
   5   1   1      604.38      658.23     24.37 o 
   7   1   1      135.58      123.36      3.95 o 
   9   1   1      362.56      331.57     11.13 o 
  11   1   1      366.91      399.79     14.17 o 
  13   1   1      199.81      196.04     12.88 o 
  15   1   1      122.25      117.61      3.77 o 
  17   1   1      222.76      218.24      6.96 o 
  19   1   1        1.99        1.34      0.45 o 
  21   1   1       49.05       50.51      2.76 o 
 -20   2   1       91.89       92.69      3.50 o 
 -18   2   1       50.47       49.31      3.39 o 
 -16   2   1       53.06       50.83      2.07 o 
 -14   2   1      645.60      663.27     22.14 o 
 -12   2   1      190.50      172.28      5.19 o 
 -10   2   1     1064.28     1041.42     32.97 o 
  -8   2   1      362.91      347.99     12.34 o 
  -6   2   1      528.69      523.12     37.96 o 
  -4   2   1     2445.05     2328.71     72.18 o 
  -2   2   1     1804.36     1773.14     65.28 o 
   0   2   1      758.48      734.34     37.67 o 
   2   2   1     2655.64     2399.25    111.53 o 
   4   2   1      761.44      751.30     27.82 o 
   6   2   1     1567.44     1661.60     83.86 o 
   8   2   1     1011.21     1112.95     28.39 o 
  10   2   1      821.23      906.17     29.25 o 
  12   2   1      174.37      166.93      7.56 o 
  14   2   1        9.51       12.67      1.43 o 
  16   2   1     1374.91     1341.77     35.74 o 
  18   2   1        3.91        2.79      0.63 o 
  20   2   1       17.60       13.94      0.87 o 
 -19   3   1      136.84      141.74      8.91 o 
 -17   3   1       56.10       54.64      5.84 o 
 -15   3   1      193.59      195.54      8.03 o 
 -13   3   1      788.85      789.72     26.08 o 
 -11   3   1      144.25      156.94      7.49 o 
  -9   3   1     1417.57     1452.67     66.22 o 
  -7   3   1       27.64       29.28      1.47 o 
  -5   3   1       45.18       61.07      6.95 o 
  -3   3   1     3550.31     3127.30    360.00 o 
  -1   3   1     1971.82     1531.78    132.63 o 
   1   3   1      592.11      523.74     66.14 o 
   3   3   1     1634.83     1608.17    189.58 o 
   5   3   1      646.02      657.20     73.58 o 
   7   3   1      231.87      257.57     13.12 o 
   9   3   1        5.70        8.49      0.66 o 
  11   3   1      541.06      552.10     17.98 o 
  13   3   1      443.51      431.31     12.88 o 
  15   3   1      210.49      222.64     13.93 o 
  17   3   1      221.22      236.00      9.36 o 
  19   3   1       34.40       31.55      1.81 o 
 -18   4   1       34.63       33.68      3.78 o 
 -16   4   1      225.27      209.61     18.37 o 
 -14   4   1      101.42      100.45      3.38 o 
 -12   4   1       41.87       48.29      7.46 o 
 -10   4   1      117.03      111.50      5.55 o 
  -8   4   1       82.41       81.03      3.68 o 
  -6   4   1      270.20      257.78     10.98 o 
   0   4   1     2340.91     1796.91    231.09 o 
   6   4   1      360.28      361.33     18.07 o 
   8   4   1      963.33      949.41     38.92 o 
  10   4   1       44.88       41.51      2.18 o 
  12   4   1       34.35       41.93      2.89 o 
  14   4   1      236.82      231.11     24.45 o 
  16   4   1      230.78      233.76     17.82 o 
  18   4   1       68.38       54.56      5.46 o 
 -13   5   1      377.39      374.39     19.01 o 
 -11   5   1        2.53        2.84      0.91 o 
  -9   5   1      882.93      747.42     40.17 o 
  -7   5   1        6.11        7.53      1.17 o 
  -5   5   1      143.86      142.25     11.76 o 
   7   5   1      199.85      204.44      8.84 o 
   9   5   1       48.82       48.22      2.46 o 
  11   5   1       90.91       86.27      4.50 o 
  13   5   1      121.68      114.49     13.89 o 
  15   5   1      203.51      198.95     17.08 o 
 -10   6   1      103.28      102.32      5.96 o 
  -8   6   1      225.20      197.48     10.37 o 
  -6   6   1       55.15       59.91      5.56 o 
   6   6   1       18.91       17.35      1.50 o 
   8   6   1      649.66      631.23     42.00 o 
  10   6   1       16.34       14.21      1.04 o 
 -11  -7   2      157.42      181.12      5.84 o 
  -9  -7   2        2.88        7.01      0.54 o 
  -7  -7   2       80.99       78.78      2.51 o 
  -5  -7   2      130.01      125.19      4.95 o 
  -3  -7   2       58.37       52.04      5.93 o 
   3  -7   2      106.10       90.73      4.02 o 
   5  -7   2       51.35       60.61      2.47 o 
   7  -7   2      112.55      103.42      3.38 o 
   9  -7   2       37.38       35.90      1.39 o 
 -14  -6   2        8.64        6.53      0.52 o 
 -12  -6   2        7.06       10.26      0.41 o 
 -10  -6   2       25.52       25.98      1.04 o 
  -8  -6   2      176.31      175.18      5.34 o 
  -6  -6   2      412.38      432.49     13.93 o 
  -4  -6   2       18.33       18.88      1.12 o 
  -2  -6   2      130.27      120.69      3.45 o 
   0  -6   2      531.50      538.76     13.46 o 
   2  -6   2      406.18      438.07     10.75 o 
   4  -6   2      276.45      324.23      7.26 o 
   6  -6   2      233.00      222.75      4.97 o 
   8  -6   2       21.39       17.29      0.54 o 
  10  -6   2       16.84       14.24      0.55 o 
  12  -6   2       76.50       80.19      1.46 o 
 -17  -5   2       26.21       24.04      0.76 o 
 -15  -5   2       22.69       22.21      0.88 o 
 -13  -5   2      230.18      252.44      6.30 o 
 -11  -5   2      178.60      175.67      3.03 o 
  -9  -5   2      459.39      483.03     10.59 o 
  -7  -5   2       38.83       44.34      1.34 o 
  -5  -5   2      272.77      275.85      7.53 o 
  -3  -5   2      687.90      645.25     15.05 o 
  -1  -5   2      283.46      284.20      6.12 o 
   1  -5   2     1507.97     1457.42     25.51 o 
   3  -5   2      685.22      662.87     12.00 o 
   5  -5   2       41.77       37.84      1.77 o 
   7  -5   2       54.66       55.90      1.46 o 
   9  -5   2      272.30      268.64      4.24 o 
  11  -5   2       70.62       67.63      1.93 o 
  13  -5   2        1.13        1.02      0.43 o 
  15  -5   2       70.55       79.96      2.63 o 
 -18  -4   2       22.50       20.91      0.72 o 
 -16  -4   2       33.18       29.42      1.01 o 
 -14  -4   2       55.13       61.68      1.26 o 
 -12  -4   2      222.91      213.56      3.70 o 
 -10  -4   2      489.95      485.44      7.86 o 
  -8  -4   2      199.80      213.69      4.97 o 
  -6  -4   2      247.80      245.56     12.83 o 
  -4  -4   2      663.31      721.69     23.56 o 
  -2  -4   2       78.09       62.96      3.91 o 
   0  -4   2     1293.80     1335.59     43.68 o 
   2  -4   2      512.74      519.27     15.97 o 
   4  -4   2       40.94       55.66      2.02 o 
   6  -4   2      180.34      172.94      3.78 o 
   8  -4   2      117.67      122.64      1.96 o 
  10  -4   2      231.84      221.76      3.52 o 
  12  -4   2      295.27      312.46      4.67 o 
  14  -4   2       23.90       21.42      0.71 o 
  16  -4   2      103.78      100.78      3.76 o 
 -19  -3   2       31.46       31.39      1.14 o 
 -17  -3   2       47.46       44.02      1.37 o 
 -15  -3   2       54.73       51.26      1.23 o 
 -13  -3   2       82.39       82.71      1.66 o 
 -11  -3   2     1042.79     1020.98     19.02 o 
  -9  -3   2      936.35      908.28     42.93 o 
  -7  -3   2      123.77      122.88      3.42 o 
  -5  -3   2      254.92      228.03      6.42 o 
  -3  -3   2      382.36      403.16     14.13 o 
  -1  -3   2     1614.73     1590.34     65.49 o 
   1  -3   2     3709.56     3568.42    140.23 o 
   3  -3   2      783.07      772.74     24.47 o 
   5  -3   2      352.31      380.61     11.73 o 
   7  -3   2      511.42      558.19     16.16 o 
   9  -3   2      346.71      376.04      8.92 o 
  11  -3   2      152.66      154.33      2.49 o 
  13  -3   2      163.53      158.49      2.76 o 
  15  -3   2      353.99      355.78      6.80 o 
  17  -3   2       74.43       68.08      1.86 o 
 -20  -2   2        5.13        4.74      0.98 o 
 -18  -2   2       40.85       43.89      1.55 o 
 -16  -2   2        5.47        5.19      0.44 o 
 -14  -2   2       29.63       31.91      0.75 o 
 -12  -2   2      223.81      184.38      5.44 o 
 -10  -2   2      149.08      130.60      3.83 o 
  -8  -2   2       29.76       32.75      1.15 o 
  -6  -2   2       58.58       69.29      1.84 o 
  -4  -2   2      395.96      430.89     14.02 o 
  -2  -2   2     2000.85     2088.75     66.86 o 
   0  -2   2     1727.43     1809.77     57.60 o 
   4  -2   2     1520.29     1606.59     49.70 o 
   6  -2   2     1607.60     1731.31     58.05 o 
   8  -2   2      248.03      264.34      8.65 o 
  10  -2   2      223.08      237.86      8.32 o 
  12  -2   2      729.59      705.77     13.66 o 
  14  -2   2       46.83       48.49      1.50 o 
  16  -2   2     1168.20     1170.34     28.49 o 
  18  -2   2       13.63       10.42      1.21 o 
 -21  -1   2       38.53       38.91      2.89 o 
 -19  -1   2      316.72      316.47     12.44 o 
 -17  -1   2       55.56       57.36      1.64 o 
 -15  -1   2      188.02      199.29      4.59 o 
 -13  -1   2       65.24       79.17      2.83 o 
 -11  -1   2     1249.42     1334.41     80.13 o 
  -9  -1   2     1707.27     1867.47     49.91 o 
  -7  -1   2      258.00      269.85      6.56 o 
   3  -1   2     1517.36     1507.38     42.11 o 
   5  -1   2     2456.22     2493.44     71.68 o 
   7  -1   2      184.77      216.28      9.72 o 
   9  -1   2      898.09      938.07     34.86 o 
  11  -1   2      271.19      272.55      7.95 o 
  13  -1   2      151.74      156.39      4.64 o 
  15  -1   2       55.94       46.09      1.75 o 
  17  -1   2      208.99      195.75      6.39 o 
  19  -1   2        2.20        3.61      0.90 o 
 -22   0   2        0.81        1.66      0.83 o 
 -20   0   2       15.75       16.92      1.80 o 
 -18   0   2      378.85      444.94     17.20 o 
 -16   0   2       68.96       74.46      2.90 o 
 -14   0   2       89.10       90.71      2.85 o 
 -12   0   2      596.69      595.16     42.98 o 
 -10   0   2      139.23      140.93      3.76 o 
  -8   0   2      754.84      878.91     22.26 o 
  -6   0   2     2251.00     2185.50     48.97 o 
  -2   0   2     9545.25      140.61      7.39 o 
   0   0   2     1453.86     1480.98     33.13 o 
   4   0   2     2442.53     2433.78     88.53 o 
   6   0   2     2778.29     2950.36    152.04 o 
   8   0   2      176.00      211.21      7.35 o 
  10   0   2     1792.01     1906.30     78.21 o 
  12   0   2      248.96      268.54      9.34 o 
  14   0   2       57.28       47.78      1.96 o 
  16   0   2      555.38      581.62     19.42 o 
  18   0   2      183.89      160.27      6.84 o 
  20   0   2      114.51       86.15      4.79 o 
 -21   1   2       37.87       42.53      4.11 o 
 -19   1   2      317.34      320.55     10.68 o 
 -17   1   2       56.98       52.51      2.72 o 
 -15   1   2      188.26      193.18      8.36 o 
 -13   1   2       65.51       77.61      7.26 o 
 -11   1   2     1248.84     1370.62     61.22 o 
  -9   1   2     1707.74     1813.23     61.40 o 
  -7   1   2      259.50      255.27      6.90 o 
  -5   1   2     5026.48     4790.69    135.23 o 
   3   1   2     1516.36     1427.56     53.90 o 
   5   1   2     2463.84     2449.05    127.86 o 
   7   1   2      185.81      200.82      5.50 o 
   9   1   2      897.94      978.06     31.72 o 
  11   1   2      270.99      295.71     11.10 o 
  13   1   2      149.12      153.66      5.89 o 
  15   1   2       56.33       46.50      1.71 o 
  17   1   2      209.46      206.47      6.76 o 
  19   1   2        2.41        4.01      0.49 o 
 -20   2   2        5.05        5.24      0.70 o 
 -18   2   2       41.65       46.07      3.23 o 
 -16   2   2        5.63        6.66      1.80 o 
 -14   2   2       29.97       32.33      1.69 o 
 -12   2   2      222.79      190.95      6.34 o 
 -10   2   2      149.76      141.46      4.66 o 
  -8   2   2       31.26       36.43      1.34 o 
  -6   2   2       59.28       64.40      4.14 o 
  -4   2   2      395.08      449.24     11.42 o 
  -2   2   2     1994.94     2072.34     75.57 o 
   0   2   2     1720.01     1754.58     92.02 o 
   4   2   2     1527.58     1853.05    182.51 o 
   6   2   2     1615.59     1778.17     62.32 o 
   8   2   2      245.07      270.97      9.75 o 
  10   2   2      222.15      250.64     11.80 o 
  12   2   2      726.97      760.60     36.18 o 
  14   2   2       47.51       49.85      2.58 o 
  16   2   2     1171.83     1177.70     32.08 o 
  18   2   2       12.99       10.10      0.87 o 
 -19   3   2       31.71       34.45      1.97 o 
 -17   3   2       47.52       45.57      3.82 o 
 -15   3   2       54.28       50.52      2.43 o 
 -13   3   2       81.25       83.92      2.80 o 
 -11   3   2     1040.49     1055.74     50.38 o 
  -9   3   2      941.27      940.19     42.97 o 
  -7   3   2      123.67      130.25      5.39 o 
  -5   3   2      255.88      226.32      9.54 o 
  -3   3   2      386.29      366.86     44.63 o 
  -1   3   2     1605.74     1294.22    114.59 o 
   1   3   2     3699.42     2922.93    372.06 o 
   3   3   2      780.55      725.12     85.61 o 
   5   3   2      353.39      356.85     32.95 o 
   7   3   2      514.24      559.74     27.47 o 
   9   3   2      346.63      397.51     16.12 o 
  11   3   2      152.68      157.71      5.65 o 
  13   3   2      163.20      161.42      8.51 o 
  15   3   2      356.43      344.13     15.88 o 
  17   3   2       73.49       67.29      3.60 o 
  19   3   2      127.86      126.80      5.31 o 
 -14   4   2       56.75       59.24      2.29 o 
 -12   4   2      222.70      224.89     10.69 o 
 -10   4   2      490.57      485.39     23.55 o 
  -8   4   2      198.32      210.64     10.45 o 
  -6   4   2      244.24      256.94     13.22 o 
  -4   4   2      663.55      676.24     55.23 o 
   6   4   2      181.87      179.69      8.72 o 
   8   4   2      117.95      121.00      5.40 o 
  10   4   2      232.09      237.24      9.74 o 
  12   4   2      293.28      311.57     10.60 o 
  14   4   2       23.67       23.92      2.04 o 
  16   4   2      104.86      104.51      8.93 o 
 -13   5   2      230.77      246.87     12.34 o 
 -11   5   2      177.54      159.69      8.81 o 
  -9   5   2      461.58      459.15     23.21 o 
  -7   5   2       38.80       46.62      5.08 o 
  -5   5   2      272.38      276.76     21.96 o 
   5   5   2       41.45       36.85      2.12 o 
   7   5   2       54.90       55.74      3.05 o 
   9   5   2      272.84      270.18     11.48 o 
  11   5   2       71.02       59.43      3.51 o 
  13   5   2        1.26        1.65      1.05 o 
  15   5   2       72.11       82.07      7.16 o 
 -10   6   2       26.20       23.15      1.54 o 
  -8   6   2      178.28      162.56      8.59 o 
   6   6   2      234.40      210.95      9.47 o 
   8   6   2       20.93       17.56      1.21 o 
  10   6   2       15.98       20.22      2.54 o 
  12   6   2       75.58       88.45      7.12 o 
 -11  -7   3      418.97      436.93     12.54 o 
  -9  -7   3        7.37        9.95      0.46 o 
  -7  -7   3       84.75      101.57      3.06 o 
  -5  -7   3      115.56      119.75      3.52 o 
  -3  -7   3       29.06       35.67      1.64 o 
  -1  -7   3       72.99       71.04      7.06 o 
   3  -7   3       70.94       62.81      3.01 o 
   5  -7   3       38.47       39.51      1.54 o 
   7  -7   3       14.69       16.32      0.84 o 
   9  -7   3        3.67        3.44      0.41 o 
 -14  -6   3       36.63       34.96      0.92 o 
 -12  -6   3      475.72      482.55      8.17 o 
 -10  -6   3      112.54      113.80      2.36 o 
  -8  -6   3       20.29       22.61      0.84 o 
  -6  -6   3       88.56       91.39      2.28 o 
  -4  -6   3      104.83      106.40      2.71 o 
  -2  -6   3        2.86        3.80      0.35 o 
   0  -6   3      315.77      318.71      6.03 o 
   2  -6   3      213.76      199.37      4.15 o 
   4  -6   3      243.35      246.20      4.90 o 
   6  -6   3       17.32       18.72      0.68 o 
   8  -6   3        7.47        8.66      0.38 o 
  10  -6   3      198.62      202.77      4.38 o 
  12  -6   3      114.42      121.30      2.42 o 
 -17  -5   3       96.10       99.58      2.49 o 
 -15  -5   3      242.43      232.78      3.83 o 
 -13  -5   3       41.62       44.50      1.00 o 
 -11  -5   3      991.87     1016.69     15.32 o 
  -9  -5   3       93.60       95.32      1.74 o 
  -7  -5   3      230.05      222.76      3.89 o 
  -5  -5   3       23.77       22.40      0.91 o 
  -3  -5   3      141.44      135.71      2.49 o 
  -1  -5   3      404.56      387.93      6.54 o 
   1  -5   3      268.34      272.14      4.88 o 
   3  -5   3      142.09      131.69      3.38 o 
   5  -5   3       19.15       20.11      0.77 o 
   7  -5   3       74.40       86.51      1.57 o 
   9  -5   3       28.54       27.96      0.93 o 
  11  -5   3       56.80       49.11      1.02 o 
  13  -5   3      102.41      108.68      1.94 o 
  15  -5   3       17.70       19.91      0.78 o 
 -18  -4   3       35.81       34.81      1.02 o 
 -16  -4   3       96.11       91.11      2.39 o 
 -14  -4   3      287.73      294.78      5.02 o 
 -12  -4   3      158.00      146.33      2.52 o 
 -10  -4   3      121.78      116.30      1.99 o 
  -8  -4   3      115.83      110.37      2.26 o 
  -6  -4   3      375.71      355.50     11.73 o 
  -4  -4   3      438.83      413.26     13.52 o 
  -2  -4   3      493.96      466.44     18.95 o 
   0  -4   3       80.01       76.97      4.39 o 
   2  -4   3      131.75      153.10      4.94 o 
   4  -4   3       97.12      101.92      3.04 o 
   6  -4   3       30.57       31.74      0.85 o 
   8  -4   3      134.37      138.29      2.76 o 
  10  -4   3      808.25      794.53     12.05 o 
  12  -4   3       37.17       40.19      0.93 o 
  14  -4   3       45.02       45.47      1.09 o 
  16  -4   3       45.42       37.93      2.05 o 
 -19  -3   3       19.99       20.37      1.88 o 
 -17  -3   3      370.78      368.42      6.87 o 
 -15  -3   3      855.69      845.25     12.97 o 
 -13  -3   3      132.33      126.84      2.23 o 
 -11  -3   3     1879.54     1762.07     31.50 o 
  -9  -3   3      100.01      104.94      3.53 o 
  -7  -3   3      608.64      550.20     15.06 o 
  -5  -3   3       76.86       67.63      2.97 o 
  -3  -3   3      580.03      582.46     14.77 o 
  -1  -3   3       95.60      100.01      3.24 o 
   1  -3   3      341.95      349.12     10.67 o 
   3  -3   3      107.16      117.11      4.21 o 
   5  -3   3      290.44      306.49      9.60 o 
   7  -3   3      921.90      992.05     28.11 o 
   9  -3   3      185.23      193.05      3.11 o 
  11  -3   3      348.95      353.20      5.27 o 
  13  -3   3       88.19       77.75      1.52 o 
  15  -3   3       45.62       40.03      1.23 o 
  17  -3   3      267.53      240.95      8.34 o 
 -20  -2   3       49.92       61.49      4.49 o 
 -18  -2   3       10.13       10.57      0.48 o 
 -16  -2   3       31.04       29.65      1.25 o 
 -14  -2   3      912.73      851.76     14.68 o 
 -12  -2   3       55.46       51.26      2.34 o 
 -10  -2   3      147.51      141.77      4.18 o 
  -8  -2   3      274.99      262.41      7.04 o 
  -6  -2   3     1167.74     1214.41     28.59 o 
  -4  -2   3      598.81      574.39     21.10 o 
  -2  -2   3     1802.19     1682.59     50.22 o 
   0  -2   3      532.74      522.76     15.55 o 
   2  -2   3     1433.55     1547.04     58.45 o 
   4  -2   3       71.65       86.34      3.25 o 
   6  -2   3      429.62      426.26     14.56 o 
   8  -2   3      225.97      220.72      9.14 o 
  10  -2   3      226.89      212.24      5.13 o 
  12  -2   3      778.24      796.16     15.00 o 
  14  -2   3      177.25      175.36      5.14 o 
  16  -2   3      144.92      135.47      3.73 o 
  18  -2   3       52.52       58.87      8.81 o 
 -21  -1   3       36.62       33.76      2.59 o 
 -19  -1   3      118.52      125.69      7.39 o 
 -17  -1   3      348.48      322.63      7.56 o 
 -15  -1   3      977.23      975.14     20.08 o 
 -13  -1   3        4.91       12.22      1.96 o 
 -11  -1   3     2465.99     2273.64     93.11 o 
  -9  -1   3      983.79      977.92     26.53 o 
  -7  -1   3     1965.72     2104.60     54.48 o 
  -5  -1   3      207.95      214.59      5.48 o 
  -3  -1   3     1736.14     1744.63     34.39 o 
  -1  -1   3     1158.17     1194.02     23.51 o 
   1  -1   3      542.13      529.89     11.75 o 
   3  -1   3       30.83       35.61      1.47 o 
   5  -1   3     1248.77     1315.97     42.02 o 
   7  -1   3      613.44      684.47     54.50 o 
   9  -1   3      159.78      150.38      6.44 o 
  11  -1   3      540.62      542.72     17.40 o 
  13  -1   3       82.93       80.98      2.21 o 
  15  -1   3       45.13       42.29      2.03 o 
  17  -1   3      195.55      181.95      6.55 o 
  19  -1   3       35.65       38.64      3.36 o 
 -22   0   3        0.35        1.38      0.83 o 
 -20   0   3       97.56      115.32      7.89 o 
 -18   0   3       46.21       53.17      2.46 o 
 -16   0   3        6.90       10.20      0.92 o 
 -14   0   3      881.55      824.89     20.37 o 
 -12   0   3      107.14      106.23      7.56 o 
 -10   0   3     3228.86     3208.84    113.90 o 
  -8   0   3     5526.10     5682.92    193.62 o 
  -6   0   3     4638.94     4675.35    104.59 o 
  -4   0   3     5389.34     4808.54    246.76 o 
  -2   0   3       20.42       23.44      0.57 o 
   0   0   3      335.78      293.10      5.18 o 
   2   0   3     1981.95     1941.31     48.27 o 
   4   0   3      575.48      638.06     15.31 o 
   6   0   3     1556.96     1586.57     82.46 o 
   8   0   3       75.37      135.20      5.34 o 
  10   0   3      355.49      370.22     13.36 o 
  12   0   3      233.80      234.38      6.96 o 
  14   0   3       18.30       13.67      1.06 o 
  16   0   3        7.27        6.36      1.89 o 
  18   0   3       83.44       90.80      6.22 o 
  20   0   3        0.41        1.12      0.90 o 
 -21   1   3       36.62       32.18      1.46 o 
 -19   1   3      119.42      125.09      6.02 o 
 -17   1   3      346.15      321.86      8.37 o 
 -15   1   3      976.10      991.34     43.04 o 
 -13   1   3        4.65       14.89      2.26 o 
 -11   1   3     2458.90     2501.51    103.50 o 
  -9   1   3      970.65      965.28     27.31 o 
  -7   1   3     1962.93     1944.95     55.39 o 
  -5   1   3      208.65      208.01      4.89 o 
  -3   1   3     1739.84     1664.39     38.33 o 
  -1   1   3     1145.73     1131.50     26.19 o 
   1   1   3      546.21      523.28     10.86 o 
   3   1   3       30.95       37.39      1.94 o 
   5   1   3     1247.59     1312.70     46.62 o 
   7   1   3      612.56      663.88     20.55 o 
   9   1   3      160.16      159.46     12.54 o 
  11   1   3      543.65      564.33     18.61 o 
  13   1   3       83.19       83.04      2.78 o 
  15   1   3       45.05       43.57      2.24 o 
  17   1   3      193.63      185.35      5.86 o 
  19   1   3       35.95       40.52      2.58 o 
 -20   2   3       49.13       55.77      2.43 o 
 -18   2   3       10.29       11.40      0.72 o 
 -16   2   3       30.38       31.38      1.66 o 
 -14   2   3      916.72      896.08     33.34 o 
 -12   2   3       57.59       54.28      1.96 o 
 -10   2   3      149.79      159.57      5.04 o 
  -8   2   3      279.37      264.18     11.17 o 
  -6   2   3     1167.93     1157.71     50.74 o 
  -4   2   3      597.21      557.69     56.00 o 
  -2   2   3     1798.78     1617.70     61.52 o 
   0   2   3      534.56      517.14     15.56 o 
   2   2   3     1438.00     1478.50    169.54 o 
   4   2   3       72.84       89.03      5.31 o 
   6   2   3      432.87      445.23     15.64 o 
   8   2   3      222.54      227.25      7.32 o 
  10   2   3      226.95      221.42      6.78 o 
  12   2   3      781.75      803.97     30.83 o 
  14   2   3      178.90      177.16      6.07 o 
  16   2   3      144.69      144.60      5.46 o 
  18   2   3       51.22       52.00      2.20 o 
 -19   3   3       19.62       19.36      1.51 o 
 -17   3   3      369.41      356.60     17.91 o 
 -15   3   3      856.23      853.95     55.33 o 
 -13   3   3      132.15      126.51      8.85 o 
 -11   3   3     1872.48     1815.06     85.34 o 
  -9   3   3       99.14      112.01      5.34 o 
  -7   3   3      609.13      561.89     26.52 o 
  -5   3   3       77.11       66.06      3.10 o 
  -3   3   3      579.51      567.69     67.12 o 
  -1   3   3       98.06       83.32     12.12 o 
   1   3   3      343.94      317.52     39.21 o 
   3   3   3      106.56      108.47      7.58 o 
   5   3   3      290.96      309.10     15.04 o 
   7   3   3      921.83      998.83     48.55 o 
   9   3   3      184.49      204.87      6.22 o 
  11   3   3      350.89      348.74     11.81 o 
  13   3   3       90.10       80.28      6.71 o 
  15   3   3       45.21       42.44      3.33 o 
  17   3   3      266.45      251.92     23.62 o 
 -14   4   3      293.36      295.54      9.99 o 
 -12   4   3      156.84      150.05      7.52 o 
 -10   4   3      120.68      114.69      5.96 o 
  -8   4   3      114.16      105.38      5.57 o 
  -6   4   3      375.05      349.70     17.19 o 
  -4   4   3      435.86      443.17     33.02 o 
   4   4   3       96.20       96.88      5.05 o 
   6   4   3       30.49       32.16      1.88 o 
   8   4   3      133.74      148.67      7.19 o 
  10   4   3      807.85      809.72     24.47 o 
  12   4   3       36.69       39.09      1.92 o 
  14   4   3       46.50       54.51      4.45 o 
  16   4   3       45.83       42.58      2.58 o 
 -13   5   3       42.99       41.63      2.52 o 
 -11   5   3      992.67      976.07     49.30 o 
  -9   5   3       91.98       90.51      4.93 o 
  -7   5   3      234.03      216.61     10.96 o 
   5   5   3       19.45       18.82      1.26 o 
   7   5   3       75.00       86.94      4.59 o 
   9   5   3       28.50       27.01      1.55 o 
  11   5   3       55.67       46.96      2.71 o 
  15   5   3       17.87       19.98      2.46 o 
 -10   6   3      112.32      101.22      5.68 o 
  -8   6   3       20.99       19.49      1.35 o 
  -6   6   3       87.37       82.77      4.56 o 
   6   6   3       16.83       17.94      1.43 o 
   8   6   3        7.56        8.50      0.76 o 
  12   6   3      114.09      145.10     10.41 o 
 -11  -7   4      147.24      149.92      5.19 o 
  -9  -7   4       31.11       27.56      0.87 o 
  -7  -7   4        1.77        3.88      0.90 o 
  -5  -7   4       18.47       19.55      1.32 o 
  -3  -7   4       83.03       77.49      6.78 o 
  -1  -7   4      185.81      205.90     28.90 o 
   3  -7   4      267.24      265.84     10.93 o 
   5  -7   4      133.94      127.94      4.38 o 
   7  -7   4       45.74       35.85      1.33 o 
 -14  -6   4       28.41       31.86      0.68 o 
 -12  -6   4      113.23      110.05      2.09 o 
 -10  -6   4      211.78      227.89      4.22 o 
  -8  -6   4      246.95      257.60      5.25 o 
  -6  -6   4       35.05       34.99      1.14 o 
  -4  -6   4      730.46      744.54     14.86 o 
  -2  -6   4      461.56      462.88      8.03 o 
   0  -6   4      173.71      173.86      3.76 o 
   2  -6   4      139.35      129.47      2.95 o 
   4  -6   4      287.08      269.04      5.38 o 
   6  -6   4      167.28      162.05      3.10 o 
   8  -6   4        0.37        0.44      0.16 o 
  10  -6   4      214.12      210.06      3.85 o 
  12  -6   4      184.02      193.85      8.80 o 
 -17  -5   4       65.06       65.88      1.43 o 
 -15  -5   4       88.64       84.73      1.58 o 
 -13  -5   4      166.23      179.22      3.40 o 
 -11  -5   4       66.51       70.20      1.42 o 
  -9  -5   4      361.17      364.96      5.80 o 
  -7  -5   4      111.51      109.70      2.33 o 
  -5  -5   4       76.21       73.23      1.50 o 
  -3  -5   4        8.93       10.64      0.46 o 
  -1  -5   4      460.84      469.74      8.12 o 
   1  -5   4       14.23       19.06      1.29 o 
   3  -5   4      195.21      191.76      3.57 o 
   5  -5   4      573.73      573.74      9.87 o 
   7  -5   4      265.98      253.01      4.86 o 
   9  -5   4       31.18       33.94      0.79 o 
  11  -5   4       24.05       23.22      0.64 o 
  13  -5   4      107.33      102.79      1.97 o 
 -18  -4   4       69.75       74.32      1.88 o 
 -16  -4   4        2.07        1.31      0.27 o 
 -14  -4   4      132.21      147.35      2.66 o 
 -12  -4   4       96.74       97.63      1.80 o 
 -10  -4   4      175.77      173.79      2.83 o 
  -8  -4   4       19.05       14.70      0.59 o 
  -6  -4   4      275.50      290.35      9.78 o 
  -4  -4   4      770.97      708.67     28.47 o 
  -2  -4   4      247.07      220.50      7.26 o 
   0  -4   4      235.11      244.44      7.41 o 
   2  -4   4      361.49      361.28     11.21 o 
   4  -4   4      225.09      228.01      4.21 o 
   6  -4   4      134.46      138.39      3.39 o 
   8  -4   4      177.38      164.28      3.70 o 
  10  -4   4      436.77      442.59      6.16 o 
  12  -4   4       13.17       12.89      0.47 o 
  14  -4   4      622.21      601.90     15.11 o 
  16  -4   4       10.44       10.26      0.50 o 
 -21  -3   4      101.00      102.99      9.68 o 
 -19  -3   4       94.02       99.33      3.63 o 
 -17  -3   4      138.03      133.39      2.79 o 
 -15  -3   4        2.95        3.71      0.32 o 
 -13  -3   4      337.42      323.51      5.45 o 
 -11  -3   4       57.50       49.07      1.32 o 
  -9  -3   4      501.79      496.65     14.71 o 
  -7  -3   4     1075.67      971.03     22.65 o 
  -5  -3   4      155.44      158.62      4.22 o 
  -3  -3   4      786.80      749.43     19.20 o 
  -1  -3   4      150.71      168.33      4.58 o 
   1  -3   4      586.24      627.14     20.35 o 
   3  -3   4     1047.81     1058.38     33.46 o 
   5  -3   4      701.14      773.93     23.29 o 
   7  -3   4        1.51        1.56      0.22 o 
   9  -3   4       24.77       25.19      0.97 o 
  11  -3   4       35.42       34.02      0.78 o 
  13  -3   4      263.89      260.58      4.75 o 
  15  -3   4      213.61      217.78      9.09 o 
  17  -3   4       68.72       63.46      7.62 o 
 -20  -2   4       13.05       12.14      1.41 o 
 -18  -2   4      139.68      128.71      3.66 o 
 -16  -2   4        0.49        1.99      0.31 o 
 -14  -2   4       36.64       34.41      0.81 o 
 -12  -2   4      178.18      167.72      4.68 o 
 -10  -2   4       49.19       50.53      1.88 o 
  -8  -2   4      736.64      669.32     17.93 o 
  -6  -2   4      505.64      473.37     12.76 o 
  -4  -2   4     1068.55     1038.30     23.58 o 
  -2  -2   4       79.14      105.52      2.76 o 
   0  -2   4       48.15       47.02      1.84 o 
   2  -2   4     1362.10     1403.27     39.72 o 
   4  -2   4     1158.38     1108.03     30.63 o 
   6  -2   4       56.80       58.13      3.73 o 
   8  -2   4       14.60       20.40      1.66 o 
  10  -2   4      404.21      384.21      6.19 o 
  12  -2   4      636.02      662.09     14.42 o 
  14  -2   4       36.64       33.56      1.30 o 
  16  -2   4      171.32      163.52      5.60 o 
  18  -2   4       24.77       19.88      3.13 o 
 -21  -1   4       96.60      106.28      5.89 o 
 -19  -1   4       60.92       69.96      4.60 o 
 -17  -1   4       50.67       37.45      1.32 o 
 -15  -1   4      129.62      126.13      3.06 o 
 -13  -1   4       55.38       58.33      2.41 o 
 -11  -1   4       85.74       65.53      3.49 o 
  -9  -1   4     3393.73     3439.58     82.19 o 
  -7  -1   4     2633.15     2745.66     70.44 o 
  -5  -1   4     1639.37     1699.95     36.23 o 
  -3  -1   4     4140.26     4046.82     86.92 o 
  -1  -1   4      190.79      197.78      4.10 o 
   1  -1   4     1511.10     1579.15     31.43 o 
   3  -1   4      580.53      583.96     17.73 o 
   5  -1   4      386.53      393.69     13.23 o 
   7  -1   4      350.37      427.01     52.13 o 
   9  -1   4      105.75      105.45      4.89 o 
  11  -1   4       51.49       50.03      2.32 o 
  13  -1   4       48.61       49.90      1.77 o 
  15  -1   4       17.19       18.12      1.45 o 
  17  -1   4       47.14       44.11      2.85 o 
  19  -1   4       23.11       24.21      2.22 o 
 -22   0   4       66.05       74.15      7.36 o 
 -20   0   4       51.82       60.75      3.72 o 
 -18   0   4      107.33      115.62      6.85 o 
 -16   0   4       30.31       29.17      1.62 o 
 -14   0   4      415.82      414.93     12.63 o 
 -12   0   4       12.33       22.04      1.17 o 
 -10   0   4       54.50       91.52      4.86 o 
  -8   0   4     1656.04     1749.06     41.12 o 
  -6   0   4     1099.09     1088.54     24.63 o 
  -4   0   4       65.71       88.83      1.92 o 
  -2   0   4       50.20       36.64      0.84 o 
   0   0   4      234.10      237.94      4.97 o 
   2   0   4     1423.60     1314.38     39.30 o 
   4   0   4     1641.37     1678.64     53.54 o 
   6   0   4       52.34       49.42      1.84 o 
   8   0   4      472.41      479.31     18.59 o 
  10   0   4      231.80      242.07      8.88 o 
  12   0   4      214.16      217.42      6.63 o 
  14   0   4      508.95      512.49     14.74 o 
  16   0   4       83.89       90.24      3.89 o 
  18   0   4      110.22      120.42      5.99 o 
 -21   1   4       95.29      110.82      3.93 o 
 -19   1   4       61.22       64.31      2.82 o 
 -17   1   4       51.21       35.56      1.91 o 
 -15   1   4      131.09      133.80      7.19 o 
 -13   1   4       55.06       69.49      5.47 o 
 -11   1   4       85.04       75.47      3.45 o 
  -7   1   4     2631.28     2643.00    140.48 o 
  -5   1   4     1632.05     1641.18     47.83 o 
  -3   1   4     4145.67     3886.23    113.14 o 
  -1   1   4      189.03      190.28      4.59 o 
   1   1   4     1508.20     1577.71     54.08 o 
   3   1   4      579.50      604.75     21.53 o 
   5   1   4      383.13      403.73     14.27 o 
   7   1   4      353.09      406.40     13.73 o 
   9   1   4      104.09      108.40      4.51 o 
  11   1   4       51.71       52.53      2.74 o 
  13   1   4       48.97       50.41      1.76 o 
  15   1   4       17.93       20.35      1.49 o 
  17   1   4       47.52       49.14      1.90 o 
  19   1   4       22.19       25.72      2.07 o 
 -20   2   4       12.49       11.74      0.99 o 
 -18   2   4      139.08      126.67      5.30 o 
 -16   2   4        0.55        1.46      0.48 o 
 -14   2   4       36.28       35.88      1.81 o 
 -12   2   4      179.47      171.21      5.85 o 
 -10   2   4       49.03       50.88      2.20 o 
  -8   2   4      735.29      677.87     18.84 o 
  -6   2   4      499.00      493.71     15.87 o 
  -4   2   4     1068.44     1020.25     45.19 o 
  -2   2   4       81.11       99.89      9.96 o 
   0   2   4       47.07       47.54      2.84 o 
   2   2   4     1370.11     1377.79     52.89 o 
   4   2   4     1161.09     1131.10     39.68 o 
   6   2   4       56.75       64.61      3.19 o 
   8   2   4       14.33       19.62      1.33 o 
  10   2   4      401.78      397.10     15.24 o 
  12   2   4      639.14      684.32     38.70 o 
  14   2   4       36.05       33.87      2.83 o 
  16   2   4      173.30      172.26      8.56 o 
  18   2   4       24.20       20.39      1.04 o 
 -21   3   4      100.51      110.18      5.32 o 
 -19   3   4       94.63       96.51      5.24 o 
 -17   3   4      140.91      130.60     12.48 o 
 -15   3   4        3.31        3.42      0.81 o 
 -13   3   4      337.83      329.58     21.37 o 
 -11   3   4       58.14       52.75      2.72 o 
  -9   3   4      500.38      498.46     23.96 o 
  -7   3   4     1070.83     1027.50     47.30 o 
  -5   3   4      152.49      155.72      5.22 o 
  -3   3   4      789.47      706.63     46.29 o 
  -1   3   4      152.16      154.99     20.19 o 
   3   3   4     1052.77     1009.80     35.53 o 
   5   3   4      698.34      778.58     37.69 o 
   7   3   4        1.62        1.81      0.34 o 
   9   3   4       24.98       26.63      1.01 o 
  11   3   4       35.95       35.82      2.44 o 
  13   3   4      264.86      266.98     28.31 o 
  15   3   4      213.37      220.24      8.81 o 
  17   3   4       69.76       73.47      6.47 o 
 -14   4   4      131.58      139.50      5.50 o 
 -12   4   4       95.71       97.07      5.11 o 
 -10   4   4      173.21      174.45      8.81 o 
  -8   4   4       19.63       16.13      2.22 o 
  -6   4   4      275.62      281.08     14.07 o 
   4   4   4      225.23      224.98     11.36 o 
   6   4   4      133.22      139.07      7.06 o 
   8   4   4      179.49      167.48      8.30 o 
  10   4   4      433.60      437.70     14.37 o 
  12   4   4       13.83       14.60      2.53 o 
  14   4   4      621.02      647.60     40.99 o 
  16   4   4       11.11       11.56      1.00 o 
 -13   5   4      167.56      169.78      8.98 o 
 -11   5   4       64.39       67.22      3.75 o 
  -9   5   4      358.36      347.82     17.74 o 
  -7   5   4      114.84      114.26      5.60 o 
  -5   5   4       76.10       69.38      3.77 o 
  -3   5   4        9.48        6.77      1.67 o 
   3   5   4      197.07      187.06      9.47 o 
   5   5   4      572.65      534.94     27.89 o 
   7   5   4      266.60      248.26     12.52 o 
   9   5   4       30.51       32.69      1.80 o 
  11   5   4       23.76       30.73      3.78 o 
 -10   6   4      210.49      195.28     11.13 o 
  -8   6   4      248.24      227.28     12.45 o 
  -6   6   4       35.22       30.56      1.94 o 
   4   6   4      286.45      267.25     13.31 o 
   6   6   4      165.91      154.78      8.17 o 
   8   6   4        0.32        1.54      1.00 o 
  12   6   4      185.35      210.41     15.86 o 
 -11  -7   5        6.98        9.70      0.83 o 
  -9  -7   5       28.24       30.07      0.92 o 
  -7  -7   5       71.25       69.88      2.36 o 
  -5  -7   5       65.35       67.01      2.02 o 
  -3  -7   5       73.96       75.30      2.86 o 
  -1  -7   5       61.13       55.30      2.25 o 
   1  -7   5      653.54      699.75     28.18 o 
   3  -7   5      110.98       97.05      4.37 o 
   5  -7   5        2.07        1.33      0.24 o 
 -14  -6   5      686.75      719.55     13.67 o 
 -12  -6   5      199.42      206.29      3.60 o 
 -10  -6   5       34.34       36.18      0.86 o 
  -8  -6   5      218.94      234.22      4.02 o 
  -6  -6   5      520.18      533.37      8.98 o 
  -4  -6   5      213.71      225.90      4.08 o 
  -2  -6   5      341.63      325.61      5.83 o 
   0  -6   5       53.61       56.07      1.70 o 
   2  -6   5        9.44        9.40      0.59 o 
   4  -6   5      251.95      267.15      5.30 o 
   6  -6   5       92.72       97.47      2.23 o 
   8  -6   5      213.99      201.58      3.45 o 
  10  -6   5      530.09      522.28     12.35 o 
 -17  -5   5      539.99      563.47     22.51 o 
 -15  -5   5     1322.40     1384.58     19.85 o 
 -13  -5   5      502.10      535.10      8.72 o 
 -11  -5   5       44.97       45.31      1.03 o 
  -9  -5   5       99.83      102.16      1.91 o 
  -7  -5   5      236.78      232.86      4.13 o 
  -5  -5   5      770.22      765.81     12.46 o 
  -3  -5   5       92.52       90.47      1.76 o 
  -1  -5   5      469.91      481.31      8.98 o 
   1  -5   5     1185.73     1126.90     19.13 o 
   3  -5   5      397.09      399.06      7.57 o 
   5  -5   5       10.36       11.38      0.45 o 
   7  -5   5      216.05      198.54      3.56 o 
   9  -5   5       23.58       23.88      0.95 o 
  11  -5   5      209.21      200.64      3.33 o 
  13  -5   5      104.73      100.28      2.40 o 
 -18  -4   5      112.24      109.11      3.22 o 
 -16  -4   5        9.26       10.03      0.50 o 
 -14  -4   5      921.50      951.10     15.04 o 
 -12  -4   5      413.61      436.48      6.75 o 
 -10  -4   5       46.59       48.70      1.02 o 
  -8  -4   5      576.11      605.00      8.98 o 
  -6  -4   5     1393.40     1428.07     23.12 o 
  -4  -4   5      212.78      250.23      6.89 o 
  -2  -4   5      114.38      107.73      3.36 o 
   0  -4   5      103.96      119.69      4.35 o 
   2  -4   5       91.68       90.44      1.86 o 
   4  -4   5      615.66      654.76     10.63 o 
   6  -4   5       26.20       28.96      0.79 o 
   8  -4   5      813.74      765.48     12.62 o 
  10  -4   5      397.47      395.06      5.96 o 
  12  -4   5     2004.10     2019.49     33.28 o 
  14  -4   5      200.45      189.47      4.19 o 
 -21  -3   5       54.77       47.54      5.47 o 
 -19  -3   5       83.64       77.57      2.35 o 
 -17  -3   5     2010.96     2074.30     33.93 o 
 -15  -3   5     2200.90     2248.44     35.47 o 
 -13  -3   5      370.49      369.74      6.14 o 
 -11  -3   5      226.08      235.20      4.18 o 
  -9  -3   5      114.22       98.31      3.48 o 
  -7  -3   5       25.43       22.69      1.30 o 
  -5  -3   5      642.23      627.31     14.95 o 
  -3  -3   5      235.38      233.34      5.80 o 
  -1  -3   5      517.09      485.04     11.55 o 
   1  -3   5     3198.82     3175.78     93.27 o 
   3  -3   5     2429.69     2405.11     70.25 o 
   5  -3   5      127.63      134.26      4.83 o 
   7  -3   5      202.96      205.17      3.17 o 
   9  -3   5      916.04      884.78     13.33 o 
  11  -3   5       10.88        9.18      0.37 o 
  13  -3   5      142.99      145.35      3.34 o 
  15  -3   5      174.99      168.50      6.36 o 
 -20  -2   5       32.71       33.28      2.50 o 
 -18  -2   5      428.96      433.45     10.54 o 
 -16  -2   5       70.95       72.97      3.17 o 
 -14  -2   5     1659.14     1592.31     26.31 o 
 -12  -2   5      629.49      612.23     15.12 o 
 -10  -2   5      192.83      197.03      7.83 o 
  -8  -2   5     3649.02     3628.18     96.47 o 
  -6  -2   5     1066.76     1192.96     26.15 o 
  -4  -2   5      763.01      832.80     21.02 o 
  -2  -2   5      655.50      677.39     17.48 o 
   0  -2   5      593.70      624.75     16.35 o 
   2  -2   5      374.20      369.67     10.41 o 
   4  -2   5      593.56      605.72     20.11 o 
   6  -2   5      596.57      652.07     20.23 o 
   8  -2   5      126.13      125.24      3.25 o 
  10  -2   5     1494.04     1517.41     28.30 o 
  12  -2   5     2616.64     2660.80     59.42 o 
  14  -2   5      212.98      214.51      5.56 o 
  16  -2   5      180.33      159.15      6.12 o 
 -21  -1   5       44.64       55.18      3.65 o 
 -19  -1   5       73.09       77.93      3.37 o 
 -17  -1   5     2822.76     2920.22     62.61 o 
 -15  -1   5     2824.09     2874.42     54.56 o 
 -13  -1   5     1876.06     1945.88     70.76 o 
 -11  -1   5      570.97      570.03     19.11 o 
  -9  -1   5      130.72      140.40      4.53 o 
  -7  -1   5      300.49      313.77      8.90 o 
  -5  -1   5     2814.06     2894.89     67.75 o 
  -3  -1   5      627.46      609.76     16.67 o 
  -1  -1   5     1918.54     1819.70     50.25 o 
   1  -1   5     6912.41     6673.96    327.24 o 
   3  -1   5     3444.64     3521.05    115.84 o 
   5  -1   5      951.66      999.98     36.74 o 
   7  -1   5      130.17      118.89      7.20 o 
   9  -1   5      590.22      552.31     18.08 o 
  11  -1   5       17.99       17.08      0.72 o 
  13  -1   5      124.94      117.91      5.40 o 
  15  -1   5      174.84      166.63      5.61 o 
  17  -1   5       38.58       40.87      3.60 o 
 -22   0   5        3.00        4.37      1.08 o 
 -20   0   5       34.31       32.00      2.50 o 
 -18   0   5      462.83      470.66     14.35 o 
 -16   0   5       77.92       73.55      3.09 o 
 -14   0   5      774.55      720.01     26.42 o 
 -12   0   5     2741.87     2912.64    229.09 o 
 -10   0   5      414.69      423.91     34.41 o 
  -8   0   5     6777.57     6676.64    242.12 o 
  -6   0   5     6128.46     6166.51    210.13 o 
  -4   0   5       13.16       16.36      0.63 o 
  -2   0   5      559.40      584.26     11.96 o 
   0   0   5      834.49      973.06     21.53 o 
   2   0   5       27.54       20.34      1.17 o 
   4   0   5        1.35        0.80      0.11 o 
   6   0   5      980.55     1168.13     44.70 o 
   8   0   5      114.91      121.60      4.43 o 
  10   0   5      547.10      566.47     15.69 o 
  12   0   5     2339.88     2332.51     74.46 o 
  14   0   5      865.16      848.32     24.36 o 
  16   0   5        1.44        1.13      0.71 o 
  18   0   5      119.71      150.03      9.21 o 
 -21   1   5       45.12       58.31      2.26 o 
 -19   1   5       72.51       69.70      3.44 o 
 -17   1   5     2822.73     2795.31    117.65 o 
 -15   1   5     2820.23     2962.36    123.95 o 
 -13   1   5     1874.20     2048.61     89.62 o 
 -11   1   5      566.84      598.18     26.42 o 
  -9   1   5      132.45      148.04      4.92 o 
  -7   1   5      308.11      319.82      8.43 o 
  -5   1   5     2812.65     2970.64    149.79 o 
  -3   1   5      627.62      616.06     14.54 o 
  -1   1   5     1918.91     1811.23     52.06 o 
   1   1   5     6904.49     6349.73    329.69 o 
   3   1   5     3434.26     3473.36    289.00 o 
   5   1   5      956.25     1067.31     32.01 o 
   7   1   5      132.36      128.71      5.16 o 
   9   1   5      591.19      575.36     21.78 o 
  11   1   5       19.27       20.10      0.97 o 
  13   1   5      124.11      125.96      5.28 o 
  15   1   5      176.61      167.44      5.03 o 
  17   1   5       38.05       38.32      2.58 o 
 -20   2   5       32.12       29.45      1.55 o 
 -18   2   5      431.76      415.08     20.19 o 
 -16   2   5       72.70       79.85      3.41 o 
 -14   2   5     1653.88     1656.59     71.60 o 
 -12   2   5      635.13      654.61     20.92 o 
 -10   2   5      189.88      217.98      8.75 o 
  -6   2   5     1067.16     1254.82     40.32 o 
  -4   2   5      761.43      823.50     27.48 o 
  -2   2   5      660.17      662.14     20.75 o 
   0   2   5      594.56      617.29     16.24 o 
   2   2   5      372.77      377.42     10.61 o 
   4   2   5      585.87      637.19     29.78 o 
   6   2   5      603.98      702.73     32.54 o 
   8   2   5      126.68      136.86      4.33 o 
  10   2   5     1499.43     1547.97     58.55 o 
  12   2   5     2610.07     2604.97     76.72 o 
  14   2   5      213.54      224.11      9.63 o 
  16   2   5      178.90      162.81      5.92 o 
 -21   3   5       55.80       55.18      2.85 o 
 -19   3   5       83.13       78.30      4.31 o 
 -17   3   5     2014.11     2115.89     81.50 o 
 -15   3   5     2190.03     2093.68     99.92 o 
 -13   3   5      372.76      391.07     12.55 o 
 -11   3   5      224.74      239.26     14.59 o 
  -9   3   5      115.80      108.68      5.25 o 
  -7   3   5       25.16       25.49      1.41 o 
  -5   3   5      642.59      660.20     26.86 o 
  -3   3   5      235.52      225.90      8.35 o 
  -1   3   5      515.53      477.08     23.47 o 
   3   3   5     2424.88     2377.49    115.92 o 
   5   3   5      128.38      138.78      6.89 o 
   7   3   5      201.26      216.32     10.38 o 
   9   3   5      925.41      951.23     25.49 o 
  11   3   5       11.46       11.01      0.87 o 
  13   3   5      142.40      145.29      8.10 o 
  15   3   5      172.75      178.05      7.86 o 
 -14   4   5      918.54      893.19     42.21 o 
 -12   4   5      415.67      443.62     21.59 o 
 -10   4   5       46.82       47.57      2.69 o 
  -8   4   5      578.87      628.46     29.75 o 
  -6   4   5     1388.86     1436.86     69.92 o 
  -4   4   5      211.14      228.22     13.37 o 
  -2   4   5      115.14       98.28      5.33 o 
   2   4   5       90.76       87.58      4.13 o 
   4   4   5      617.09      649.72     22.56 o 
   6   4   5       25.06       27.27      1.76 o 
   8   4   5      814.16      771.94     50.11 o 
  10   4   5      400.11      403.99     11.53 o 
  12   4   5     2003.10     2276.09    134.90 o 
  14   4   5      199.77      189.97      9.41 o 
 -13   5   5      501.85      505.80     26.16 o 
 -11   5   5       44.80       43.10      2.52 o 
  -9   5   5      102.50      107.08      5.35 o 
  -7   5   5      238.47      232.88     11.64 o 
  -5   5   5      769.30      729.60     37.24 o 
  -3   5   5       92.76       80.06      5.32 o 
   3   5   5      396.79      385.53     19.35 o 
   5   5   5       10.21       10.94      0.91 o 
   7   5   5      215.44      196.74     10.06 o 
   9   5   5       25.11       22.62      1.51 o 
 -10   6   5       34.74       33.98      2.06 o 
  -8   6   5      216.88      211.04     11.67 o 
  -6   6   5      520.28      497.84     26.16 o 
  -4   6   5      212.77      201.41     10.98 o 
   2   6   5        9.47        8.48      0.77 o 
   4   6   5      253.33      251.03     13.03 o 
   6   6   5       90.70       85.72      4.94 o 
  -9  -7   6      123.45      120.37      3.43 o 
  -7  -7   6      119.41      113.88      2.71 o 
  -5  -7   6       51.99       51.28      2.70 o 
  -3  -7   6       42.69       55.57      3.73 o 
  -1  -7   6      284.36      298.08     10.64 o 
   1  -7   6      188.48      195.01      5.64 o 
   3  -7   6      100.27       98.99      4.40 o 
   5  -7   6        3.87        3.17      0.57 o 
 -14  -6   6      195.28      204.18      6.15 o 
 -12  -6   6      118.14      121.40      2.21 o 
 -10  -6   6      318.79      334.17      6.20 o 
  -8  -6   6       88.74       89.50      1.70 o 
  -6  -6   6      301.65      324.15      7.69 o 
  -4  -6   6       69.16       69.27      1.63 o 
  -2  -6   6       55.06       55.64      1.53 o 
   0  -6   6       61.52       58.54      1.44 o 
   2  -6   6      508.69      525.14     10.03 o 
   4  -6   6      136.30      135.59      2.64 o 
   6  -6   6       78.28       78.07      1.49 o 
   8  -6   6      673.54      639.21     10.33 o 
 -17  -5   6      195.30      210.78      7.80 o 
 -15  -5   6      297.98      311.73      5.41 o 
 -13  -5   6       58.66       60.64      1.38 o 
 -11  -5   6      289.88      298.34      4.88 o 
  -9  -5   6       85.27       92.69      1.74 o 
  -7  -5   6      211.69      219.57      3.62 o 
  -5  -5   6      725.03      748.37     12.48 o 
  -3  -5   6        7.99        8.50      0.75 o 
  -1  -5   6      832.58      788.02     13.30 o 
   1  -5   6      402.39      405.89      7.04 o 
   3  -5   6      190.67      203.57      3.67 o 
   5  -5   6      233.37      230.74      4.45 o 
   7  -5   6      112.05      118.50      1.90 o 
   9  -5   6      830.17      829.00     11.50 o 
  11  -5   6      622.56      618.10     11.80 o 
 -18  -4   6      417.46      432.92      9.53 o 
 -16  -4   6      566.57      595.02     11.83 o 
 -14  -4   6      163.92      175.77      3.13 o 
 -12  -4   6      322.38      325.79      4.75 o 
 -10  -4   6      286.43      296.26      5.03 o 
  -8  -4   6       83.37       93.36      1.61 o 
  -6  -4   6      220.90      227.18      3.83 o 
  -4  -4   6      272.49      292.05      4.90 o 
  -2  -4   6      566.22      545.28     12.01 o 
   0  -4   6       55.33       51.31      1.52 o 
   2  -4   6     1944.98     1893.87     30.64 o 
   4  -4   6      554.59      559.73      8.76 o 
   6  -4   6      317.95      296.96      4.46 o 
   8  -4   6     1573.68     1625.35     25.15 o 
  10  -4   6      228.32      243.21      3.92 o 
  12  -4   6      193.10      198.84      4.43 o 
  14  -4   6      117.57      111.14      3.64 o 
 -19  -3   6      140.36      124.23      3.82 o 
 -17  -3   6      163.74      169.64      3.42 o 
 -15  -3   6      238.70      231.94      4.10 o 
 -13  -3   6       34.27       35.33      0.86 o 
 -11  -3   6       77.31       70.26      1.81 o 
  -9  -3   6      992.55     1035.45     20.76 o 
  -7  -3   6     1281.99     1287.89     36.70 o 
  -5  -3   6      911.13      914.98     22.35 o 
  -3  -3   6      417.09      422.56     11.88 o 
  -1  -3   6     1960.94     1929.06     55.78 o 
   1  -3   6      311.49      346.63     11.45 o 
   3  -3   6      209.34      180.49      6.36 o 
   5  -3   6      210.04      186.75      2.75 o 
   7  -3   6      205.82      219.35      3.78 o 
   9  -3   6     1079.37     1099.82     16.42 o 
  11  -3   6     2639.25     2593.39     37.29 o 
  13  -3   6      178.11      183.64      5.04 o 
  15  -3   6       42.48       41.92      5.78 o 
 -20  -2   6      104.10      108.46      5.66 o 
 -18  -2   6      369.01      415.65     11.94 o 
 -16  -2   6     1862.38     1852.06     45.11 o 
 -14  -2   6       39.21       40.88      1.06 o 
 -12  -2   6      242.66      244.83      4.99 o 
 -10  -2   6      945.88      962.65     36.48 o 
  -8  -2   6       34.40       32.80      1.46 o 
  -6  -2   6       57.40       60.98      2.01 o 
  -4  -2   6      145.94      123.96      3.47 o 
  -2  -2   6     1132.78     1037.16     27.65 o 
   0  -2   6     1117.41     1189.18     31.94 o 
   2  -2   6     1980.50     1991.74     52.40 o 
   4  -2   6      992.22     1021.26     30.63 o 
   6  -2   6      597.82      585.56     12.85 o 
   8  -2   6     1619.33     1648.67     36.31 o 
  10  -2   6     1195.85     1234.72     27.03 o 
  12  -2   6       52.22       53.88      1.78 o 
  14  -2   6        0.96        1.16      0.62 o 
  16  -2   6       99.62       86.54      9.43 o 
 -21  -1   6       16.25       19.39      2.00 o 
 -19  -1   6       93.90       89.11      3.72 o 
 -17  -1   6      189.40      187.64      5.98 o 
 -15  -1   6      199.89      181.81      4.65 o 
 -13  -1   6       83.69       79.59      2.10 o 
 -11  -1   6      689.44      738.70     62.10 o 
  -9  -1   6      637.04      721.06     23.65 o 
  -7  -1   6     3936.87     4049.75     96.46 o 
  -5  -1   6      986.20     1042.07     28.34 o 
  -3  -1   6      556.00      562.95     13.94 o 
  -1  -1   6    10844.49    10107.19    658.26 o 
   1  -1   6       21.61       16.35      0.99 o 
   3  -1   6      811.97      830.40     24.96 o 
   5  -1   6      316.47      313.57     26.41 o 
   7  -1   6      231.81      256.09      8.58 o 
   9  -1   6     3001.75     2905.54     59.40 o 
  11  -1   6     2399.79     2415.18     69.81 o 
  13  -1   6      142.39      137.58      4.81 o 
  15  -1   6      391.49      401.16     13.94 o 
  17  -1   6       19.35       17.71      2.05 o 
 -22   0   6      213.20      197.50      9.46 o 
 -20   0   6       44.73       52.30      7.77 o 
 -18   0   6      997.29     1086.90     43.15 o 
 -16   0   6      802.18      809.86     24.00 o 
 -14   0   6      109.62       95.25      4.63 o 
 -12   0   6     1427.99     1511.91    119.97 o 
 -10   0   6       44.53       30.75      3.77 o 
  -8   0   6     1496.27     1601.32     53.26 o 
  -6   0   6        0.53        3.00      0.42 o 
  -4   0   6       40.88       52.99      1.51 o 
  -2   0   6      826.29      813.16     23.13 o 
   0   0   6     2468.36     2456.70     84.11 o 
   2   0   6     3780.85     4155.75    214.04 o 
   4   0   6       58.11       69.82      3.37 o 
   6   0   6     2096.55     2417.25    120.84 o 
   8   0   6     3151.23     3497.61    187.06 o 
  10   0   6      239.10      245.51      7.20 o 
  12   0   6        4.65        4.95      0.99 o 
  14   0   6       28.72       28.54      2.44 o 
  16   0   6        6.65        5.31      0.78 o 
 -21   1   6       16.04       17.69      0.98 o 
 -19   1   6       93.89       83.82      5.04 o 
 -17   1   6      190.52      203.20      8.16 o 
 -15   1   6      199.67      174.96     13.75 o 
 -13   1   6       81.69       83.41      7.94 o 
 -11   1   6      687.38      773.19     30.32 o 
  -9   1   6      634.65      734.51     33.08 o 
  -5   1   6      984.15     1081.43     30.61 o 
  -3   1   6      554.73      599.14     13.81 o 
   1   1   6       22.03       20.81      1.38 o 
   3   1   6      816.32      933.98     37.39 o 
   5   1   6      317.22      338.57     11.05 o 
   7   1   6      231.84      276.37     10.56 o 
   9   1   6     3000.96     2996.92     97.00 o 
  11   1   6     2398.55     2634.13     95.94 o 
  13   1   6      140.92      136.33      4.70 o 
  15   1   6      394.57      401.09     10.97 o 
  17   1   6       18.05       17.33      1.79 o 
 -20   2   6      103.49      100.65      4.22 o 
 -18   2   6      368.55      404.78     16.87 o 
 -16   2   6     1862.66     1786.30    128.22 o 
 -14   2   6       39.34       43.25      2.11 o 
 -12   2   6      245.12      269.46     11.52 o 
 -10   2   6      939.81      997.14     47.67 o 
  -8   2   6       35.53       31.90      1.80 o 
  -6   2   6       57.49       64.05      3.05 o 
  -4   2   6      144.57      133.44      9.91 o 
  -2   2   6     1126.88     1049.78     32.02 o 
   0   2   6     1124.96     1225.01     37.05 o 
   2   2   6     1972.46     2026.21    169.45 o 
   4   2   6      994.01     1076.68     53.74 o 
   6   2   6      598.80      609.19     18.49 o 
   8   2   6     1619.31     1763.27     65.04 o 
  10   2   6     1196.87     1183.74     37.10 o 
  12   2   6       53.63       55.27      1.93 o 
  14   2   6        0.78        1.09      0.45 o 
  16   2   6       98.28       94.63      4.04 o 
 -19   3   6      140.97      129.88      6.50 o 
 -15   3   6      239.79      237.67     16.62 o 
 -13   3   6       33.54       39.74      2.65 o 
 -11   3   6       77.65       69.80      4.31 o 
  -9   3   6      985.49     1113.85     50.86 o 
  -7   3   6     1282.98     1387.72     55.44 o 
  -5   3   6      908.92      957.17     38.86 o 
  -3   3   6      418.77      416.34     17.90 o 
  -1   3   6     1966.07     1857.85     60.26 o 
   1   3   6      308.91      331.97     12.58 o 
   3   3   6      209.40      169.67     17.49 o 
   5   3   6      210.82      193.33     24.40 o 
   7   3   6      204.81      213.79     10.29 o 
   9   3   6     1076.93     1139.01     33.70 o 
  11   3   6     2638.67     2587.09     99.08 o 
  13   3   6      176.14      181.28      6.96 o 
  15   3   6       43.39       46.76      4.15 o 
 -14   4   6      163.34      159.87      5.49 o 
 -12   4   6      322.28      312.43     12.58 o 
 -10   4   6      287.43      302.01     14.82 o 
  -8   4   6       81.74       96.37      4.91 o 
  -6   4   6      220.59      225.41     11.34 o 
  -4   4   6      272.11      290.78     13.73 o 
  -2   4   6      565.96      521.61     33.50 o 
   0   4   6       56.03       51.56      1.83 o 
   2   4   6     1941.39     1874.46     64.91 o 
   4   4   6      561.25      568.50     27.71 o 
   6   4   6      317.26      294.35     14.75 o 
   8   4   6     1572.03     1572.51     49.13 o 
  10   4   6      229.36      234.97      9.67 o 
  12   4   6      194.63      212.60     14.37 o 
  14   4   6      118.18      122.43     10.66 o 
 -11   5   6      289.82      279.21     14.66 o 
  -9   5   6       84.56       90.41      4.86 o 
  -7   5   6      210.65      214.85     10.91 o 
  -5   5   6      725.43      731.56     36.76 o 
  -3   5   6        8.11        6.85      0.60 o 
  -1   5   6      832.02      728.01     28.03 o 
   1   5   6      396.94      373.83     14.81 o 
   3   5   6      192.12      200.51     10.21 o 
   5   5   6      233.94      230.08     11.70 o 
   7   5   6      111.80      107.87      5.71 o 
  -8   6   6       87.68       75.55      4.50 o 
  -6   6   6      303.38      277.04     15.72 o 
  -4   6   6       69.46       66.79      3.64 o 
  -2   6   6       55.91       50.92      2.90 o 
   0   6   6       61.53       52.03      2.12 o 
   2   6   6      510.00      483.92     25.41 o 
   4   6   6      135.70      126.88      6.85 o 
   6   6   6       79.65       90.39      6.88 o 
  -9  -7   7       93.43       89.52      4.88 o 
  -7  -7   7       33.97       34.61      0.96 o 
  -5  -7   7       49.51       45.81      1.64 o 
  -3  -7   7       93.81       88.41      2.75 o 
  -1  -7   7        0.57        0.85      0.24 o 
   1  -7   7      109.91      117.70      3.49 o 
   3  -7   7       83.05       91.94      4.04 o 
 -14  -6   7        8.02        7.51      0.54 o 
 -12  -6   7       64.31       68.65      1.74 o 
 -10  -6   7      178.83      192.05      3.47 o 
  -8  -6   7       93.90       95.33      2.67 o 
  -6  -6   7      235.56      227.62      4.16 o 
  -4  -6   7       17.74       19.01      0.62 o 
  -2  -6   7       84.22       78.39      1.87 o 
   0  -6   7      265.82      286.50      5.58 o 
   2  -6   7      174.82      176.93      3.64 o 
   4  -6   7      127.46      144.79      2.93 o 
   6  -6   7        1.69        1.66      0.16 o 
   8  -6   7       89.15       92.11      2.10 o 
 -17  -5   7       26.51       28.24      0.83 o 
 -15  -5   7      116.47      126.37      2.73 o 
 -13  -5   7       59.39       63.78      1.22 o 
 -11  -5   7       30.18       26.80      0.76 o 
  -9  -5   7      256.29      253.35      4.60 o 
  -7  -5   7      110.04      117.24      2.12 o 
  -5  -5   7      194.74      196.96      3.84 o 
  -3  -5   7      369.40      358.67      6.48 o 
  -1  -5   7       13.08       14.59      0.78 o 
   1  -5   7      143.42      156.04      3.53 o 
   3  -5   7       73.53       78.21      1.38 o 
   5  -5   7       45.21       39.08      0.86 o 
   7  -5   7      188.77      202.43      3.13 o 
   9  -5   7      234.10      230.61      3.59 o 
  11  -5   7       17.67       18.07      0.61 o 
 -18  -4   7        6.63        6.18      0.59 o 
 -16  -4   7       94.83      110.03      3.14 o 
 -14  -4   7      156.86      162.64      2.97 o 
 -12  -4   7       54.36       55.60      1.03 o 
 -10  -4   7      790.82      755.01     10.69 o 
  -8  -4   7       69.92       72.51      1.54 o 
  -6  -4   7       94.37       91.06      1.65 o 
  -4  -4   7       11.75       11.52      0.42 o 
  -2  -4   7      107.63      107.75      2.08 o 
   0  -4   7      764.18      755.34     12.51 o 
   2  -4   7      307.39      292.82      4.64 o 
   4  -4   7      146.15      130.23      2.18 o 
   6  -4   7      592.27      580.56      8.43 o 
   8  -4   7      210.65      226.22      3.51 o 
  10  -4   7      104.06      107.63      1.91 o 
  12  -4   7       30.72       32.81      0.97 o 
 -19  -3   7       75.99       74.87      2.33 o 
 -17  -3   7      127.49      127.13      3.30 o 
 -15  -3   7       35.12       33.63      0.96 o 
 -13  -3   7       84.82       82.29      1.46 o 
 -11  -3   7      188.41      182.40      2.89 o 
  -9  -3   7       33.51       31.69      0.81 o 
  -7  -3   7      256.11      246.07      4.92 o 
  -5  -3   7      385.11      397.83     11.63 o 
  -3  -3   7      566.12      595.85     24.43 o 
  -1  -3   7       51.85       49.58      2.47 o 
   1  -3   7      737.03      734.36     12.81 o 
   3  -3   7      904.52      857.60     12.70 o 
   5  -3   7      426.33      414.49      6.21 o 
   7  -3   7      361.82      373.02      6.47 o 
   9  -3   7      120.51      131.35      2.25 o 
  11  -3   7       19.48       19.22      0.90 o 
  13  -3   7      207.57      202.91     13.66 o 
 -20  -2   7       58.60       72.90      4.17 o 
 -18  -2   7        3.08        3.04      0.76 o 
 -16  -2   7      630.81      626.32     15.64 o 
 -14  -2   7       71.12       71.66      2.56 o 
 -12  -2   7       51.75       48.06      1.20 o 
 -10  -2   7      331.14      323.80      8.12 o 
  -8  -2   7       14.98       11.27      1.29 o 
  -6  -2   7      367.37      379.85     10.18 o 
  -4  -2   7       11.70       13.09      0.94 o 
  -2  -2   7      198.94      202.36      6.54 o 
   0  -2   7      121.56      124.22      4.16 o 
   2  -2   7      244.64      239.78      7.45 o 
   4  -2   7      123.26      148.12      3.51 o 
   6  -2   7      516.22      498.87     10.74 o 
   8  -2   7      108.92      118.21      2.75 o 
  10  -2   7      251.21      240.83      5.96 o 
  12  -2   7       98.31       97.11      4.16 o 
  14  -2   7      133.16      131.28      7.48 o 
 -21  -1   7       31.84       24.96      2.17 o 
 -19  -1   7       38.42       35.79      3.07 o 
 -17  -1   7      177.62      181.02      6.58 o 
 -15  -1   7      735.82      721.17     22.89 o 
 -13  -1   7      584.36      584.67     15.66 o 
 -11  -1   7      491.13      482.82     17.60 o 
  -9  -1   7      359.85      386.73     13.46 o 
  -7  -1   7      193.43      186.42      6.64 o 
  -5  -1   7     1818.26     1804.28     49.54 o 
  -3  -1   7      247.36      268.88      8.06 o 
  -1  -1   7      247.80      251.14     11.19 o 
   1  -1   7      309.96      297.37     14.00 o 
   3  -1   7     1978.61     2187.03    171.71 o 
   5  -1   7       56.84       60.30      2.53 o 
   7  -1   7       13.96       13.36      0.62 o 
   9  -1   7       27.07       22.67      0.97 o 
  11  -1   7      318.58      305.78      9.64 o 
  13  -1   7      441.77      451.33     13.27 o 
  15  -1   7      140.23      130.75     12.62 o 
 -22   0   7      141.56      156.78      9.39 o 
 -20   0   7      111.53      138.21      7.15 o 
 -18   0   7       39.20       44.81      1.95 o 
 -16   0   7        9.65       12.78      1.10 o 
 -14   0   7     1242.67     1320.85     48.63 o 
 -12   0   7       34.23       51.62      2.23 o 
 -10   0   7     1712.76     1660.85    131.61 o 
  -8   0   7      491.31      547.51     22.72 o 
  -6   0   7      447.08      416.00     13.32 o 
  -4   0   7       16.54       15.77      0.61 o 
  -2   0   7     1003.64     1044.60     38.03 o 
   0   0   7      710.02      644.55     24.43 o 
   2   0   7      412.86      491.97     19.98 o 
   4   0   7       92.18       74.44      3.19 o 
   6   0   7       11.76       10.93      2.18 o 
   8   0   7      135.89      140.80      4.45 o 
  10   0   7       29.50       30.96      2.06 o 
  12   0   7      237.21      245.73      7.16 o 
  14   0   7       10.44       10.87      1.06 o 
  16   0   7       72.63       79.08      3.53 o 
 -21   1   7       32.13       30.55      2.56 o 
 -19   1   7       38.24       41.30      2.94 o 
 -17   1   7      176.42      182.46      6.52 o 
 -15   1   7      734.18      684.82     40.61 o 
 -13   1   7      587.89      574.62     35.19 o 
 -11   1   7      492.04      500.23     39.58 o 
  -9   1   7      362.52      422.50     32.62 o 
  -7   1   7      192.75      182.33      7.04 o 
  -5   1   7     1821.20     1895.90     66.25 o 
  -3   1   7      242.18      285.92     13.72 o 
  -1   1   7      245.11      276.58     12.81 o 
   1   1   7      308.60      342.80     23.14 o 
   3   1   7     1983.63     2301.69     71.31 o 
   5   1   7       57.12       63.11      2.78 o 
   7   1   7       14.09       14.01      0.95 o 
   9   1   7       27.34       23.10      0.99 o 
  11   1   7      322.70      322.45     11.91 o 
  13   1   7      442.13      452.14     13.23 o 
  15   1   7      139.86      129.89      7.84 o 
 -20   2   7       58.12       68.70      3.58 o 
 -18   2   7        2.61        2.54      0.79 o 
 -16   2   7      628.82      602.15     25.10 o 
 -14   2   7       71.71       72.26      7.39 o 
 -12   2   7       50.98       53.15      5.43 o 
 -10   2   7      330.85      340.61     14.01 o 
  -8   2   7       14.47       12.79      0.72 o 
  -6   2   7      368.94      417.13     16.80 o 
  -4   2   7       12.20       16.82      0.89 o 
  -2   2   7      200.65      211.58      9.64 o 
   0   2   7      122.64      136.40      4.46 o 
   2   2   7      245.58      279.35     11.10 o 
   4   2   7      124.99      152.12      6.66 o 
   6   2   7      515.65      519.71     15.17 o 
   8   2   7      106.87      117.10      6.24 o 
  10   2   7      249.21      247.69      9.67 o 
  12   2   7       96.71      100.19      6.08 o 
  14   2   7      133.73      124.08      4.88 o 
 -19   3   7       75.46       66.72      3.96 o 
 -15   3   7       35.73       35.18      4.34 o 
 -13   3   7       84.43       80.10      8.00 o 
 -11   3   7      189.10      186.64     12.95 o 
  -9   3   7       32.55       30.75      1.89 o 
  -7   3   7      258.57      263.69     10.78 o 
  -5   3   7      383.91      421.21     17.41 o 
  -3   3   7      563.41      575.79     18.87 o 
  -1   3   7       51.59       51.54      2.53 o 
   1   3   7      735.39      778.83     24.05 o 
   3   3   7      903.21      897.23     36.76 o 
   5   3   7      432.42      439.33     23.50 o 
   7   3   7      362.78      384.50     11.74 o 
   9   3   7      120.65      134.00      5.53 o 
  11   3   7       19.24       22.83      2.49 o 
  13   3   7      209.08      229.52      8.80 o 
 -14   4   7      157.05      154.02     14.15 o 
 -12   4   7       54.57       55.48      3.01 o 
 -10   4   7      790.84      768.83     36.63 o 
  -8   4   7       69.20       70.70      3.84 o 
  -6   4   7       94.46       92.40      4.18 o 
  -4   4   7       11.85       11.60      0.78 o 
  -2   4   7      109.22      105.66      4.08 o 
   0   4   7      764.96      761.31     24.17 o 
   2   4   7      306.40      283.46     14.37 o 
   4   4   7      145.60      131.31      6.69 o 
   6   4   7      591.57      569.33     19.81 o 
   8   4   7      208.63      213.53     11.28 o 
  10   4   7      103.98      120.44     11.58 o 
  12   4   7       30.65       35.41      4.91 o 
 -11   5   7       30.59       27.03      1.65 o 
  -9   5   7      256.22      251.33     12.65 o 
  -7   5   7      109.63      115.78      6.05 o 
  -5   5   7      195.11      185.19      9.88 o 
  -3   5   7      369.41      345.38     11.58 o 
  -1   5   7       12.93       14.68      0.70 o 
   1   5   7      141.94      148.85      5.06 o 
   3   5   7       73.03       80.02      4.22 o 
   5   5   7       44.04       35.77      2.24 o 
   7   5   7      189.62      188.41     20.11 o 
  11   5   7       18.51       25.51      2.55 o 
  -6   6   7      236.70      204.98     11.24 o 
  -4   6   7       17.84       18.12      1.20 o 
  -2   6   7       85.33       72.05      2.82 o 
   0   6   7      266.02      253.90      9.71 o 
  -5  -7   8       43.94       51.88      1.60 o 
  -3  -7   8       50.97       48.65      3.27 o 
  -1  -7   8       15.61       18.79      2.11 o 
 -12  -6   8       13.77       16.74      0.42 o 
 -10  -6   8      221.88      230.72      4.25 o 
  -8  -6   8       23.25       24.33      0.91 o 
  -6  -6   8        7.65        8.23      0.42 o 
  -4  -6   8       87.17       95.60      1.95 o 
  -2  -6   8       52.49       54.27      1.23 o 
   0  -6   8      110.00      109.04      2.24 o 
   2  -6   8       11.34        8.18      0.31 o 
   4  -6   8       10.04        6.50      0.25 o 
   6  -6   8      153.54      165.17      3.18 o 
 -15  -5   8       14.17       18.39      0.66 o 
 -13  -5   8       22.44       24.15      0.84 o 
 -11  -5   8       75.04       77.27      1.44 o 
  -9  -5   8      164.33      175.46      3.39 o 
  -7  -5   8       76.61       80.92      2.07 o 
  -5  -5   8      199.70      216.08      5.39 o 
  -3  -5   8      163.16      155.37      2.77 o 
  -1  -5   8      194.36      189.86      3.07 o 
   1  -5   8      125.70      127.02      2.14 o 
   3  -5   8      107.40      106.82      1.97 o 
   5  -5   8      448.15      446.49      7.03 o 
   7  -5   8       54.59       57.15      1.21 o 
   9  -5   8        9.69       10.25      0.57 o 
 -18  -4   8       12.85       13.60      0.92 o 
 -16  -4   8       16.46       19.35      1.00 o 
 -14  -4   8      454.43      471.57      8.01 o 
 -12  -4   8      237.17      245.66      4.73 o 
 -10  -4   8      200.75      200.29      3.06 o 
  -8  -4   8       81.43       83.16      1.80 o 
  -6  -4   8       80.46       86.81      2.26 o 
  -4  -4   8      182.25      174.63      3.00 o 
  -2  -4   8      391.38      387.13      5.75 o 
   0  -4   8     1408.25     1332.73     18.94 o 
   2  -4   8      291.92      284.94      4.33 o 
   4  -4   8        5.43        5.41      0.35 o 
   6  -4   8       16.60       20.02      0.56 o 
   8  -4   8      198.61      192.53      3.29 o 
  10  -4   8      199.92      205.75      4.50 o 
  12  -4   8       11.33        8.27      2.39 o 
 -19  -3   8        5.59        4.71      0.79 o 
 -17  -3   8       64.51       65.84      1.61 o 
 -15  -3   8      100.47       98.40      2.17 o 
 -13  -3   8      181.90      178.95      3.76 o 
 -11  -3   8       66.84       59.86      1.22 o 
  -9  -3   8      231.63      216.37      3.49 o 
  -7  -3   8      398.53      351.96      5.82 o 
  -5  -3   8      179.51      177.67      2.83 o 
  -3  -3   8      213.34      198.18      3.23 o 
  -1  -3   8      299.65      297.41      4.34 o 
   1  -3   8      933.12      884.46     13.14 o 
   3  -3   8       99.81       96.37      1.61 o 
   5  -3   8      646.61      635.03     10.31 o 
   7  -3   8      566.18      565.69      9.66 o 
   9  -3   8      300.37      290.07      7.23 o 
  11  -3   8      483.79      474.20     13.52 o 
  13  -3   8       24.73       27.39      4.25 o 
 -20  -2   8       62.66       65.15      7.72 o 
 -18  -2   8       17.70       15.70      0.74 o 
 -16  -2   8      114.80      118.79      3.43 o 
 -14  -2   8      135.50      121.11      3.53 o 
 -12  -2   8      160.72      160.00      3.71 o 
 -10  -2   8      125.11      119.03      2.19 o 
  -8  -2   8      345.68      332.20      8.15 o 
  -6  -2   8      260.61      255.78     13.15 o 
  -4  -2   8        2.85        6.46      0.80 o 
  -2  -2   8      297.00      287.44     10.56 o 
   0  -2   8     1001.12      933.88     20.12 o 
   2  -2   8       32.00       31.34      0.97 o 
   4  -2   8        9.63       13.44      0.66 o 
   6  -2   8      198.34      193.37      5.76 o 
   8  -2   8     1098.05     1129.04     27.18 o 
  10  -2   8       37.84       38.69      1.46 o 
  12  -2   8       79.46       79.26      4.71 o 
  14  -2   8      173.84      165.42     15.67 o 
 -21  -1   8      127.65      130.35     12.49 o 
 -19  -1   8      145.19      134.21      7.63 o 
 -17  -1   8       22.98       22.72      1.68 o 
 -15  -1   8       96.50       95.91      2.69 o 
 -13  -1   8      203.61      207.54      5.71 o 
 -11  -1   8       87.57       82.49      2.92 o 
  -9  -1   8      172.59      131.38      4.27 o 
  -7  -1   8      288.60      236.68     12.02 o 
  -5  -1   8     1312.44     1201.89     40.45 o 
  -3  -1   8      121.27      126.60     13.84 o 
  -1  -1   8        1.10        2.39      0.80 o 
   3  -1   8      229.29      217.58      6.33 o 
   5  -1   8     1738.70     1729.13     43.17 o 
   7  -1   8      292.46      309.28      8.24 o 
   9  -1   8      548.17      542.12     18.35 o 
  11  -1   8      362.29      353.97     11.71 o 
  13  -1   8      128.78      124.46      5.89 o 
  15  -1   8       48.52       40.48      3.01 o 
 -22   0   8        0.04        0.31      0.84 o 
 -20   0   8       57.04       54.58      3.91 o 
 -18   0   8       22.02       24.65      2.16 o 
 -16   0   8        7.89       16.43      1.11 o 
 -14   0   8     1597.21     1576.03     45.72 o 
 -12   0   8     1340.11     1422.51     41.88 o 
 -10   0   8      151.58      133.30     12.58 o 
  -8   0   8      205.88      180.80     16.09 o 
  -6   0   8      418.52      316.92     19.11 o 
  -4   0   8      278.19      277.43     16.94 o 
  -2   0   8       42.04       75.40      7.29 o 
   0   0   8     3843.34     4153.61    353.46 o 
   2   0   8      244.42      286.30     16.52 o 
   4   0   8      136.71      125.19     10.73 o 
   6   0   8      151.28      131.01      5.38 o 
   8   0   8      552.65      564.76     15.67 o 
  10   0   8       16.66       17.42      1.13 o 
  12   0   8       20.51       18.78      1.61 o 
  14   0   8       47.45       53.60      2.74 o 
 -21   1   8      127.15      135.33      7.66 o 
 -19   1   8      145.13      155.25      5.72 o 
 -17   1   8       23.05       23.17      2.12 o 
 -15   1   8       94.67      102.87      4.79 o 
 -13   1   8      204.52      202.03      8.86 o 
 -11   1   8       85.57       82.25      8.28 o 
  -9   1   8      171.99      135.51     10.87 o 
  -7   1   8      290.44      255.04      9.51 o 
  -5   1   8     1316.04     1352.72     53.67 o 
  -3   1   8      123.44      162.82      6.84 o 
  -1   1   8        1.23        1.82      0.31 o 
   1   1   8     1171.16     1419.41    121.31 o 
   3   1   8      228.37      242.76     11.66 o 
   5   1   8     1738.38     1817.49     82.96 o 
   7   1   8      292.28      316.42     10.22 o 
   9   1   8      549.84      590.29     18.13 o 
  11   1   8      359.15      348.10      9.92 o 
  13   1   8      127.56      123.11      3.96 o 
  15   1   8       48.90       44.03      3.05 o 
 -20   2   8       62.29       64.60      2.47 o 
 -18   2   8       17.72       15.66      1.62 o 
 -16   2   8      115.17      114.29      5.45 o 
 -14   2   8      136.79      123.56     11.49 o 
 -12   2   8      162.11      156.53     14.25 o 
 -10   2   8      124.03      118.40     10.94 o 
  -8   2   8      345.64      337.99     14.25 o 
  -6   2   8      263.64      274.17      9.88 o 
  -4   2   8        3.16        7.44      0.68 o 
  -2   2   8      293.43      312.17      9.84 o 
   0   2   8      997.65     1016.16     45.92 o 
   2   2   8       31.20       33.59      1.70 o 
   4   2   8        9.54       15.11      0.80 o 
   6   2   8      199.64      197.86      9.26 o 
   8   2   8     1099.95     1068.76     30.47 o 
  10   2   8       37.02       41.77      2.09 o 
  12   2   8       77.92       74.05      3.64 o 
  14   2   8      172.64      168.44      9.97 o 
 -19   3   8        5.60        5.06      0.68 o 
 -17   3   8       64.34       65.00      3.85 o 
 -15   3   8      100.75       88.62      9.24 o 
 -13   3   8      180.20      160.71     15.37 o 
 -11   3   8       65.54       56.79      2.82 o 
  -9   3   8      230.14      223.99     10.89 o 
  -7   3   8      403.78      382.33     15.45 o 
  -5   3   8      180.75      185.40      5.99 o 
  -3   3   8      212.58      210.37      6.89 o 
  -1   3   8      299.35      307.24      9.80 o 
   1   3   8      935.43      973.53     38.07 o 
   3   3   8       99.81      100.59      4.10 o 
   5   3   8      646.84      638.96     18.52 o 
   7   3   8      567.06      594.99     48.34 o 
   9   3   8      300.25      282.64      8.81 o 
  11   3   8      480.76      479.55     16.46 o 
  13   3   8       24.15       29.35      1.58 o 
 -18   4   8       12.23       12.37      1.17 o 
 -12   4   8      236.93      222.52     12.06 o 
 -10   4   8      199.40      193.43     10.12 o 
  -8   4   8       81.39       78.84      4.35 o 
  -6   4   8       82.35       89.44      4.06 o 
  -4   4   8      181.28      178.35      5.85 o 
  -2   4   8      390.15      392.22     13.49 o 
   0   4   8     1407.27     1344.08     42.74 o 
   2   4   8      291.98      295.80     12.46 o 
   4   4   8        5.39        5.45      1.01 o 
   6   4   8       16.41       19.65      2.01 o 
   8   4   8      201.52      213.06     15.75 o 
  10   4   8      199.52      202.16      9.70 o 
  12   4   8       11.22        9.00      0.84 o 
 -11   5   8       75.37       72.15      4.05 o 
  -9   5   8      165.44      159.83      8.82 o 
  -7   5   8       79.34       76.90      3.58 o 
  -5   5   8      200.26      207.48      9.57 o 
  -3   5   8      160.91      150.45      5.51 o 
  -1   5   8      194.15      189.69      6.77 o 
   1   5   8      125.57      125.77      6.53 o 
   3   5   8      103.61      100.40      5.52 o 
   5   5   8      447.40      411.47     21.88 o 
   7   5   8       54.53       59.01      5.35 o 
   2   6   8       11.70       11.76      1.87 o 
 -12  -6   9      138.28      142.23      4.06 o 
 -10  -6   9       36.96       37.30      0.77 o 
  -8  -6   9       18.02       17.40      0.46 o 
  -6  -6   9      148.41      155.39      2.69 o 
  -4  -6   9       12.26       14.28      0.79 o 
  -2  -6   9       36.85       38.07      0.82 o 
   0  -6   9       41.66       40.76      1.01 o 
   2  -6   9      120.55      134.60      2.35 o 
   4  -6   9       13.39       17.77      0.44 o 
 -15  -5   9       49.81       50.88      1.82 o 
 -13  -5   9       84.73       82.05      1.70 o 
 -11  -5   9      125.30      121.72      2.40 o 
  -9  -5   9      229.60      231.16      3.94 o 
  -7  -5   9       98.51       99.16      1.79 o 
  -5  -5   9       49.18       49.06      1.24 o 
  -3  -5   9       61.29       55.79      1.14 o 
  -1  -5   9       13.11       12.16      0.41 o 
   1  -5   9      140.63      136.04      2.42 o 
   3  -5   9      210.37      222.65      3.83 o 
   5  -5   9       40.19       34.77      0.80 o 
   7  -5   9       44.32       41.27      0.79 o 
 -18  -4   9       87.86       88.13      4.06 o 
 -16  -4   9       61.46       66.77      1.82 o 
 -14  -4   9      259.16      260.78      7.72 o 
 -12  -4   9      468.03      497.20     11.31 o 
 -10  -4   9       46.41       50.68      1.09 o 
  -8  -4   9      257.41      259.99      5.36 o 
  -6  -4   9      147.43      145.42      2.96 o 
  -4  -4   9       46.32       42.60      0.89 o 
  -2  -4   9       32.32       33.26      0.79 o 
   0  -4   9      230.00      227.73      3.54 o 
   2  -4   9      122.37      111.87      1.91 o 
   4  -4   9      167.76      167.33      2.89 o 
   6  -4   9      286.22      288.82      5.14 o 
   8  -4   9       20.54       22.16      0.67 o 
  10  -4   9       70.24       84.63      3.45 o 
 -19  -3   9       63.75       57.87      6.36 o 
 -17  -3   9       13.70       10.45      1.12 o 
 -15  -3   9       99.67      100.57      2.33 o 
 -13  -3   9       23.46       30.10      0.77 o 
 -11  -3   9       15.02       15.96      0.54 o 
  -9  -3   9      302.17      271.67      6.39 o 
  -7  -3   9       65.30       64.46      1.29 o 
  -5  -3   9       74.47       72.77      1.64 o 
  -3  -3   9       95.23      105.86      1.75 o 
  -1  -3   9      129.56      130.68      2.08 o 
   1  -3   9      352.05      352.00      5.35 o 
   3  -3   9      189.71      186.21      3.63 o 
   5  -3   9      208.82      199.63      7.71 o 
   7  -3   9      212.71      214.17      4.92 o 
   9  -3   9       34.09       38.96      1.39 o 
  11  -3   9       74.27       78.82      9.53 o 
 -20  -2   9       27.66       21.44      1.67 o 
 -18  -2   9       45.96       51.43      3.41 o 
 -16  -2   9      126.25      128.53      5.66 o 
 -14  -2   9       71.33       70.27      2.63 o 
 -12  -2   9      267.09      250.92      6.56 o 
 -10  -2   9       88.97       83.73      2.24 o 
  -8  -2   9      457.53      422.11      7.46 o 
  -6  -2   9      363.36      358.62      6.61 o 
  -4  -2   9      206.65      200.12      5.17 o 
  -2  -2   9       63.29       61.50      1.58 o 
   0  -2   9      102.89      118.82      2.82 o 
   2  -2   9      163.27      171.45      4.44 o 
   4  -2   9      303.25      301.24      9.21 o 
   6  -2   9      454.66      443.43     12.91 o 
   8  -2   9      192.79      189.61      4.73 o 
  10  -2   9       96.39       92.63      5.10 o 
  12  -2   9       44.64       41.93      5.74 o 
 -21  -1   9       53.22       61.09      4.22 o 
 -19  -1   9      109.57       88.98      5.29 o 
 -17  -1   9      138.42      147.79      6.78 o 
 -15  -1   9       73.90       64.23      3.38 o 
 -13  -1   9       39.22       33.96      1.99 o 
 -11  -1   9      137.56      135.63      3.90 o 
  -9  -1   9     1311.17     1180.25     29.55 o 
  -7  -1   9      315.58      295.12     12.06 o 
  -5  -1   9      240.92      243.05     13.14 o 
  -3  -1   9      199.75      159.65     17.12 o 
  -1  -1   9       21.89       22.08      0.80 o 
   1  -1   9       40.17       45.57      1.52 o 
   3  -1   9       45.38       44.75      1.53 o 
   5  -1   9      904.55      928.56     30.05 o 
   7  -1   9       64.93       63.87      3.13 o 
   9  -1   9      379.00      363.70     12.21 o 
  11  -1   9      144.12      150.31      5.29 o 
  13  -1   9        7.13        5.14      1.12 o 
 -20   0   9       88.22       97.93      5.91 o 
 -18   0   9      147.05      140.75      8.84 o 
 -16   0   9      395.61      421.56     17.01 o 
 -14   0   9      278.40      296.97      9.31 o 
 -12   0   9     1024.30      926.43     27.52 o 
 -10   0   9       22.45       22.39      2.40 o 
  -8   0   9      471.44      411.02     34.45 o 
  -6   0   9      214.43      165.72     10.65 o 
  -4   0   9     1497.88     1413.63    121.17 o 
  -2   0   9      222.21      190.48     17.28 o 
   0   0   9        4.15        3.44      1.18 o 
   2   0   9       58.52       63.22      2.53 o 
   4   0   9      193.56      191.30      7.30 o 
   6   0   9       93.02       94.20      3.52 o 
   8   0   9      275.79      259.92      8.28 o 
  10   0   9       65.63       59.92      3.49 o 
  12   0   9       37.27       39.45      2.41 o 
  14   0   9       11.88        9.74      1.68 o 
 -21   1   9       53.21       59.72      3.97 o 
 -19   1   9      108.75       95.13      4.96 o 
 -17   1   9      139.03      153.70      7.74 o 
 -15   1   9       74.01       61.14      3.47 o 
 -13   1   9       40.39       34.98      2.74 o 
 -11   1   9      137.59      144.63      7.29 o 
  -9   1   9     1314.85     1277.78     54.20 o 
  -7   1   9      317.28      300.05     25.39 o 
  -5   1   9      240.74      264.48     12.01 o 
  -3   1   9      201.39      202.67      9.20 o 
  -1   1   9       20.99       22.97      1.28 o 
   1   1   9       41.89       52.16      2.84 o 
   3   1   9       44.51       47.88      1.59 o 
   5   1   9      908.06      953.85     33.77 o 
   7   1   9       63.92       60.97      2.93 o 
   9   1   9      380.60      372.61     11.88 o 
  11   1   9      144.13      140.75      4.34 o 
  13   1   9        6.92        3.08      1.03 o 
 -20   2   9       27.17       22.98      2.46 o 
 -18   2   9       44.99       51.79      2.37 o 
 -16   2   9      125.20      118.22      6.75 o 
 -14   2   9       71.56       66.54      2.75 o 
 -12   2   9      265.97      249.17     15.28 o 
 -10   2   9       88.83       83.89      6.89 o 
  -8   2   9      456.66      437.02     12.64 o 
  -6   2   9      361.36      378.98     11.83 o 
  -4   2   9      207.42      215.06      9.02 o 
  -2   2   9       63.72       69.99      3.06 o 
   0   2   9      105.11      127.58      5.48 o 
   2   2   9      164.88      181.12      6.96 o 
   4   2   9      305.29      306.60      8.84 o 
   6   2   9      450.74      427.26     13.20 o 
   8   2   9      191.12      200.19      9.80 o 
  10   2   9       96.38       93.48      3.70 o 
  12   2   9       44.29       43.72      2.43 o 
 -19   3   9       63.82       61.51      3.26 o 
 -17   3   9       13.14       12.11      1.14 o 
 -15   3   9      100.81      100.71      5.25 o 
  -9   3   9      301.78      273.99      9.57 o 
  -7   3   9       65.48       63.83      2.14 o 
  -5   3   9       75.73       75.95      2.60 o 
  -3   3   9       96.65      110.72      3.82 o 
  -1   3   9      129.20      134.21      6.29 o 
   1   3   9      350.27      379.16     18.89 o 
   3   3   9      192.65      194.88      7.55 o 
   5   3   9      210.66      198.36      8.13 o 
   7   3   9      209.27      212.50      7.97 o 
   9   3   9       35.40       45.75      2.04 o 
  11   3   9       76.06       91.31      5.70 o 
 -18   4   9       86.01       98.31      4.10 o 
 -10   4   9       46.31       47.22      1.94 o 
  -8   4   9      257.39      244.46      9.00 o 
  -6   4   9      144.62      141.06      4.81 o 
  -4   4   9       46.46       43.52      1.63 o 
  -2   4   9       32.50       34.30      1.34 o 
   0   4   9      230.09      232.18     10.06 o 
   2   4   9      121.27      111.83      9.51 o 
   4   4   9      169.15      164.04      5.78 o 
   6   4   9      284.48      313.62     22.72 o 
   8   4   9       20.59       22.47      1.90 o 
  10   4   9       71.81       87.51     10.72 o 
 -15   5   9       51.02       50.65      4.48 o 
 -13   5   9       84.75       91.57      7.16 o 
 -11   5   9      123.12      132.10     10.13 o 
  -9   5   9      229.59      211.79      7.93 o 
  -7   5   9       99.83       91.48      3.58 o 
  -5   5   9       49.66       47.36      2.07 o 
  -3   5   9       62.63       56.62      2.76 o 
  -1   5   9       13.04       10.46      0.91 o 
   1   5   9      140.79      131.12      6.97 o 
   5   5   9       40.19       39.46      3.75 o 
 -10  -6  10       84.69       83.84      2.14 o 
  -8  -6  10       11.22       12.03      0.37 o 
  -6  -6  10       57.84       60.97      1.21 o 
  -4  -6  10      185.47      198.56      3.36 o 
  -2  -6  10      499.14      509.60      9.48 o 
   0  -6  10       43.29       50.01      0.97 o 
 -13  -5  10      235.54      233.11      4.73 o 
 -11  -5  10        8.96       10.57      0.82 o 
  -9  -5  10       39.86       43.80      1.01 o 
  -7  -5  10       93.14       97.79      1.81 o 
  -5  -5  10      820.03      852.78     13.40 o 
  -3  -5  10       89.94      100.19      1.84 o 
  -1  -5  10      239.72      239.70      4.13 o 
   1  -5  10       36.69       38.71      1.00 o 
   3  -5  10       99.32       97.07      2.03 o 
   5  -5  10       46.13       46.39      0.94 o 
 -16  -4  10      129.79      119.72      2.94 o 
 -14  -4  10      219.58      223.25      5.40 o 
 -12  -4  10      174.35      174.22      3.59 o 
 -10  -4  10       74.52       75.84      2.30 o 
  -8  -4  10       48.09       49.30      1.13 o 
  -6  -4  10      200.63      202.41      3.15 o 
  -4  -4  10      949.60      936.03     13.34 o 
  -2  -4  10      109.32      113.75      1.92 o 
   0  -4  10      121.08      121.78      2.05 o 
   2  -4  10       69.75       68.77      1.76 o 
   4  -4  10      310.89      296.71      5.79 o 
   6  -4  10      111.20      109.17      2.41 o 
   8  -4  10        5.29        4.99      0.46 o 
 -19  -3  10       26.29       25.49      3.26 o 
 -17  -3  10       13.31       15.04      0.70 o 
 -15  -3  10       73.96       71.30      2.14 o 
 -13  -3  10      204.45      185.25      4.95 o 
 -11  -3  10       48.17       50.68      1.76 o 
  -9  -3  10       69.09       70.86      1.50 o 
  -7  -3  10        5.92        6.17      0.36 o 
  -5  -3  10     1222.78     1244.45     20.57 o 
  -3  -3  10     1029.06     1037.67     17.92 o 
  -1  -3  10        3.44        3.36      0.32 o 
   1  -3  10       48.10       52.45      2.14 o 
   3  -3  10      204.47      214.15      5.24 o 
   5  -3  10        9.19        7.57      0.40 o 
   7  -3  10      485.27      448.89     11.54 o 
   9  -3  10       34.92       42.28      5.73 o 
 -18  -2  10        6.90       11.31      1.48 o 
 -16  -2  10       39.73       38.42      1.43 o 
 -14  -2  10      463.43      440.00     12.79 o 
 -12  -2  10      575.31      553.89     12.48 o 
 -10  -2  10      487.29      477.69     11.10 o 
  -8  -2  10      116.88      125.07      2.80 o 
  -6  -2  10      155.07      152.11      3.28 o 
  -4  -2  10      284.66      286.42      5.97 o 
  -2  -2  10      842.61      874.20     17.67 o 
   0  -2  10      109.56      103.75      2.49 o 
   2  -2  10      845.28      858.28     19.81 o 
   4  -2  10     1450.80     1386.35     47.38 o 
   6  -2  10       11.04       11.37      1.07 o 
   8  -2  10       74.97       73.76      3.56 o 
  10  -2  10       33.13       36.11      2.52 o 
 -19  -1  10       25.87       26.51      2.76 o 
 -17  -1  10      241.42      266.26     10.63 o 
 -15  -1  10      146.65      142.61      5.37 o 
 -13  -1  10      259.38      256.67      8.79 o 
 -11  -1  10       18.84       14.11      1.02 o 
  -9  -1  10      135.56      129.41      3.68 o 
  -7  -1  10       76.00       79.54      2.37 o 
  -5  -1  10      899.06      860.22     36.65 o 
  -3  -1  10     1548.37     1437.36     36.81 o 
  -1  -1  10       71.07       63.30      2.85 o 
   1  -1  10      509.95      480.09     16.42 o 
   3  -1  10       93.88       85.09      3.93 o 
   5  -1  10       70.44       70.98      3.35 o 
   7  -1  10      258.27      231.42      8.12 o 
   9  -1  10       24.59       28.91      2.93 o 
  11  -1  10      143.75      158.49      9.57 o 
 -20   0  10       48.07       70.07      5.09 o 
 -18   0  10      339.82      375.52     16.95 o 
 -16   0  10      396.29      392.40     22.43 o 
 -14   0  10      408.01      394.19     15.89 o 
 -12   0  10      619.96      553.58     27.80 o 
 -10   0  10      928.86      899.27     44.41 o 
  -8   0  10       78.19       63.15      4.39 o 
  -6   0  10      124.49      113.75     14.91 o 
  -4   0  10      182.17      163.92     10.24 o 
  -2   0  10      255.13      249.80     18.36 o 
   0   0  10       61.27       53.66      4.04 o 
   2   0  10      199.70      193.91      7.42 o 
   4   0  10      430.29      409.66     12.70 o 
   6   0  10       53.32       45.43      1.98 o 
   8   0  10       69.61       65.65      3.14 o 
  10   0  10        1.45        0.36      0.57 o 
  12   0  10       58.75       65.09      3.42 o 
 -19   1  10       25.53       26.49      2.00 o 
 -17   1  10      243.14      256.29     12.36 o 
 -15   1  10      145.79      145.20      6.86 o 
 -13   1  10      259.21      248.64      9.48 o 
 -11   1  10       18.97       16.23      1.34 o 
  -9   1  10      135.17      137.03     11.22 o 
  -7   1  10       76.57       73.02      5.23 o 
  -5   1  10      895.27      846.29     47.62 o 
  -3   1  10     1552.80     1437.62    137.65 o 
  -1   1  10       71.09       69.52      4.83 o 
   1   1  10      511.65      518.90     18.74 o 
   3   1  10       91.92      101.69      4.01 o 
   5   1  10       72.71       71.61      3.26 o 
   7   1  10      256.89      227.05      8.71 o 
   9   1  10       24.16       25.70      1.80 o 
  11   1  10      144.41      151.59      6.62 o 
 -20   2  10       94.63      115.46      5.65 o 
 -18   2  10        7.14       11.06      0.90 o 
 -16   2  10       39.21       40.96      2.74 o 
 -14   2  10      462.01      445.99     32.67 o 
 -12   2  10      576.23      537.50     18.88 o 
 -10   2  10      490.73      501.86     20.04 o 
  -8   2  10      119.11      131.85      5.60 o 
  -6   2  10      151.73      153.34      5.96 o 
  -4   2  10      286.62      308.41     12.66 o 
  -2   2  10      846.29      888.66     37.23 o 
   0   2  10      107.65      109.60      4.43 o 
   2   2  10      844.29      876.85     24.44 o 
   4   2  10     1449.13     1374.73     40.74 o 
   6   2  10       10.87        9.86      0.93 o 
   8   2  10       74.67       78.37      3.35 o 
  10   2  10       32.75       32.80      1.93 o 
 -17   3  10       13.28       16.60      1.16 o 
 -15   3  10       73.47       65.25     10.77 o 
 -13   3  10      202.04      192.33     15.18 o 
 -11   3  10       49.40       51.84      3.15 o 
  -9   3  10       68.91       73.40      3.34 o 
  -7   3  10        5.70        6.02      0.66 o 
  -5   3  10     1221.12     1290.72     52.83 o 
  -3   3  10     1032.93     1106.77     44.96 o 
  -1   3  10        3.56        2.83      0.46 o 
   1   3  10       48.34       50.41      2.36 o 
   3   3  10      206.05      212.65      6.80 o 
   5   3  10        8.71        7.91      0.56 o 
   7   3  10      486.06      467.74     18.24 o 
   9   3  10       34.65       40.78      2.19 o 
 -16   4  10      129.78      115.35      9.63 o 
 -14   4  10      217.74      238.78     17.90 o 
 -12   4  10      175.56      184.80     14.11 o 
 -10   4  10       74.86       73.26      3.42 o 
  -8   4  10       48.25       45.96      1.89 o 
  -6   4  10      201.24      197.74      7.13 o 
  -4   4  10      954.35      946.93     45.63 o 
  -2   4  10      110.35      118.42      5.93 o 
   0   4  10      120.70      118.17      6.27 o 
   2   4  10       69.28       67.68      4.14 o 
   4   4  10      311.97      352.86     23.84 o 
   6   4  10      111.13      117.27      5.02 o 
   8   4  10        5.18        5.40      1.04 o 
 -13   5  10      236.15      213.91     17.61 o 
  -7   5  10       92.78       86.87      4.99 o 
  -5   5  10      820.23      769.35     41.29 o 
  -3   5  10       89.35       97.47      5.21 o 
  -1   5  10      236.93      290.64     21.70 o 
   3   5  10      100.44      114.30      8.45 o 
 -13  -5  11      133.80      122.77      4.33 o 
 -11  -5  11      118.86      123.09      2.37 o 
  -9  -5  11      402.03      419.11      7.77 o 
  -7  -5  11      639.89      669.11     10.88 o 
  -5  -5  11       69.83       69.56      1.34 o 
  -3  -5  11      257.67      267.63      4.45 o 
  -1  -5  11       57.14       60.84      1.19 o 
   1  -5  11      148.37      149.29      2.91 o 
   3  -5  11       29.96       30.21      0.66 o 
 -16  -4  11      210.65      217.88     16.98 o 
 -14  -4  11        8.98        8.64      0.89 o 
 -12  -4  11       29.50       33.91      1.55 o 
 -10  -4  11      180.98      186.18      3.92 o 
  -8  -4  11      269.73      288.15      5.35 o 
  -6  -4  11     2375.62     2388.18     37.53 o 
  -4  -4  11     1998.71     2078.24     30.46 o 
  -2  -4  11      216.71      219.53      3.61 o 
   0  -4  11      193.93      213.67      3.52 o 
   2  -4  11       91.70       87.17      1.80 o 
   4  -4  11       35.89       31.60      0.92 o 
   6  -4  11       13.74       12.89      2.62 o 
 -17  -3  11       87.89       75.67      7.52 o 
 -15  -3  11      258.63      234.23      6.86 o 
 -13  -3  11      338.24      314.84      8.19 o 
 -11  -3  11      171.66      166.87      4.81 o 
  -9  -3  11     1218.85     1263.74     26.88 o 
  -7  -3  11      432.13      466.33      7.94 o 
  -5  -3  11      239.31      241.39      4.29 o 
  -3  -3  11       20.62       18.83      0.70 o 
  -1  -3  11      237.49      241.72      6.10 o 
   1  -3  11      119.59      125.14      3.31 o 
   3  -3  11       16.93       17.07      0.63 o 
   5  -3  11      300.44      255.52     11.40 o 
   7  -3  11      117.33      100.43      7.05 o 
   9  -3  11       80.47       90.63      9.38 o 
 -18  -2  11       26.51       21.22      1.98 o 
 -16  -2  11       57.14       46.28      2.84 o 
 -14  -2  11      154.10      144.76      7.92 o 
 -12  -2  11       75.20       77.04      3.83 o 
 -10  -2  11      298.70      286.08      6.77 o 
  -8  -2  11      470.44      515.21     16.00 o 
  -6  -2  11     4274.92     4227.80     91.13 o 
  -4  -2  11     2501.21     2570.25     50.49 o 
  -2  -2  11     1407.47     1447.42     28.90 o 
   0  -2  11        8.52       13.26      0.53 o 
   2  -2  11      299.91      290.66     10.12 o 
   4  -2  11      240.58      247.92     13.42 o 
   6  -2  11       77.66       78.65      4.49 o 
   8  -2  11       21.85       16.98      3.81 o 
  10  -2  11       64.99       72.09      7.78 o 
 -19  -1  11       24.18       25.75      2.56 o 
 -17  -1  11      102.81       96.37      6.82 o 
 -15  -1  11      291.70      257.47      9.63 o 
 -13  -1  11      811.49      746.80     29.12 o 
 -11  -1  11       73.88       61.55      2.98 o 
  -9  -1  11     1986.72     1962.29     51.51 o 
  -7  -1  11      962.75      972.25     26.70 o 
  -5  -1  11      187.03      161.76      4.61 o 
  -3  -1  11      130.59      126.39      5.50 o 
  -1  -1  11      184.64      182.12      6.84 o 
   1  -1  11        7.51        4.18      0.92 o 
   3  -1  11      319.10      265.13     10.39 o 
   5  -1  11       99.59       91.11      3.88 o 
   7  -1  11      408.35      355.98     11.60 o 
   9  -1  11      147.14      180.27      7.66 o 
  11  -1  11      156.23      183.51     15.21 o 
 -20   0  11      215.68      271.61     15.29 o 
 -18   0  11        8.19        2.43      0.77 o 
 -16   0  11      233.20      210.30     10.03 o 
 -14   0  11       92.07       96.88      6.76 o 
 -12   0  11        1.13        2.21      0.88 o 
 -10   0  11      478.67      454.84     23.56 o 
  -8   0  11      160.94      173.99      9.02 o 
  -6   0  11     6560.13     6357.37    195.13 o 
  -4   0  11     4157.03     4206.50    302.27 o 
  -2   0  11      617.16      639.94     34.85 o 
   0   0  11       71.93       58.41      4.60 o 
   2   0  11      268.15      210.20      7.93 o 
   4   0  11       10.81       11.96      1.35 o 
   6   0  11       65.16       64.01      3.12 o 
   8   0  11        0.00        0.05      0.58 o 
  10   0  11       89.02      123.36      6.13 o 
 -19   1  11       24.06       25.95      1.88 o 
 -17   1  11      103.37      100.68      5.36 o 
 -15   1  11      291.06      247.62     14.52 o 
 -13   1  11      814.26      771.75     57.11 o 
 -11   1  11       73.16       67.22      6.48 o 
  -9   1  11     1987.78     2109.37    146.84 o 
  -7   1  11      965.08      957.45     72.64 o 
  -5   1  11      185.68      154.35     10.05 o 
  -3   1  11      132.33      131.32      8.45 o 
  -1   1  11      184.86      199.95      8.28 o 
   1   1  11        7.23        5.07      0.70 o 
   3   1  11      318.39      273.54     10.16 o 
   5   1  11       98.82       89.92      3.84 o 
   7   1  11      409.03      351.02     10.74 o 
   9   1  11      147.22      171.45      8.54 o 
  11   1  11      155.97      175.29      9.98 o 
 -18   2  11       26.56       17.89      2.75 o 
 -16   2  11       56.38       47.92      4.87 o 
 -14   2  11      154.53      141.31     12.09 o 
 -12   2  11       76.92       86.87      7.44 o 
 -10   2  11      297.67      286.16     22.58 o 
  -8   2  11      468.98      515.17     42.14 o 
  -6   2  11     4274.50     4243.03    202.40 o 
  -4   2  11     2494.56     2525.30    107.37 o 
  -2   2  11     1409.53     1473.33     57.63 o 
   0   2  11        8.45       13.34      0.69 o 
   2   2  11      304.71      302.81     12.48 o 
   4   2  11      236.54      241.82      9.14 o 
   6   2  11       77.16       71.23      3.22 o 
   8   2  11       21.39       17.16      1.21 o 
 -17   3  11       88.21       83.33      6.99 o 
 -15   3  11      256.77      262.90     19.09 o 
 -13   3  11      339.66      351.08     25.35 o 
 -11   3  11      171.83      162.90      7.07 o 
  -9   3  11     1220.92     1265.74     52.68 o 
  -7   3  11      433.13      475.30     22.98 o 
  -5   3  11      239.34      241.82     10.68 o 
  -3   3  11       19.84       17.18      1.28 o 
  -1   3  11      240.97      252.03     12.22 o 
   1   3  11      118.83      123.87      4.16 o 
   3   3  11       16.97       16.44      1.36 o 
   5   3  11      296.74      269.75      9.93 o 
   7   3  11      119.14      108.89      4.68 o 
   9   3  11       82.02       96.00      4.62 o 
 -16   4  11      209.48      195.81     16.03 o 
 -14   4  11        8.86        6.54      1.56 o 
 -12   4  11       30.42       34.49      3.65 o 
 -10   4  11      181.14      182.72      7.81 o 
  -8   4  11      267.97      266.47     14.17 o 
  -6   4  11     2370.15     2278.07    114.98 o 
  -4   4  11     1991.74     2035.98    100.61 o 
  -2   4  11      218.74      210.99     11.07 o 
   0   4  11      192.79      209.41      9.48 o 
   2   4  11       94.92      100.36      4.14 o 
   4   4  11       36.15       33.31      3.22 o 
   6   4  11       14.30       17.69      1.38 o 
  -1   5  11       56.01       63.68      6.18 o 
   3   5  11       29.88       28.99      1.94 o 
  -9  -5  12      265.08      274.27      6.36 o 
  -7  -5  12       34.50       39.85      0.91 o 
  -5  -5  12       54.71       52.55      1.17 o 
  -3  -5  12        0.95        1.51      0.14 o 
  -1  -5  12      110.71      112.83      2.49 o 
 -14  -4  12        4.47        4.12      0.72 o 
 -12  -4  12        5.40        7.50      0.40 o 
 -10  -4  12      212.61      218.47      5.22 o 
  -8  -4  12       77.90       80.68      1.71 o 
  -6  -4  12      418.02      431.67      7.98 o 
  -4  -4  12      182.98      196.93      3.79 o 
  -2  -4  12      207.34      198.38      3.93 o 
   0  -4  12       66.00       69.03      1.85 o 
   2  -4  12      268.16      257.41      9.41 o 
   4  -4  12       42.03       34.70      4.11 o 
 -13  -3  12       46.69       40.18      1.62 o 
 -11  -3  12      312.17      310.52     11.63 o 
  -9  -3  12      329.53      342.33     10.31 o 
  -7  -3  12      246.33      248.96      9.87 o 
  -5  -3  12       94.03       86.12      3.71 o 
  -3  -3  12       10.52       10.17      0.73 o 
  -1  -3  12      661.33      681.53     16.87 o 
   1  -3  12       31.31       28.70      3.12 o 
   3  -3  12      121.68      120.28     11.22 o 
   5  -3  12       59.69       54.59      4.36 o 
 -14  -2  12       63.58       45.53      4.18 o 
 -12  -2  12       56.95       59.22      2.22 o 
 -10  -2  12      210.51      200.20      5.54 o 
  -8  -2  12      440.70      460.72     10.35 o 
  -6  -2  12       80.02       83.05      4.10 o 
  -4  -2  12      474.67      475.54     13.12 o 
  -2  -2  12      697.31      679.24     26.15 o 
   0  -2  12      257.95      269.27     14.17 o 
   2  -2  12      288.19      297.06     13.57 o 
   4  -2  12      152.25      146.88     10.60 o 
   6  -2  12       69.19       66.83      8.08 o 
   8  -2  12        4.37        7.26      2.22 o 
 -19  -1  12      121.20      127.44      7.00 o 
 -17  -1  12        8.97       10.74      1.86 o 
 -15  -1  12       25.29       29.45      1.76 o 
 -13  -1  12       88.20       75.98      3.53 o 
 -11  -1  12      107.09      106.58      4.26 o 
  -9  -1  12      291.81      284.80     13.63 o 
  -7  -1  12      454.12      470.39     16.72 o 
  -5  -1  12      178.04      158.35      6.62 o 
  -3  -1  12       24.88       22.00      1.99 o 
  -1  -1  12      395.35      385.50     13.19 o 
   1  -1  12      175.58      144.36      5.66 o 
   3  -1  12      155.99      158.76      6.53 o 
   5  -1  12       19.88       19.65      2.65 o 
   7  -1  12        2.20        2.85      0.66 o 
   9  -1  12        2.04        1.78      0.65 o 
 -18   0  12        9.72        7.65      0.80 o 
 -16   0  12       15.62       10.91      2.12 o 
 -14   0  12       85.05       77.31      4.63 o 
 -12   0  12       17.28       14.49      1.72 o 
 -10   0  12       40.64       40.93      3.17 o 
  -8   0  12      182.37      174.73     12.58 o 
  -6   0  12       22.82       27.51      2.73 o 
  -4   0  12      345.37      349.77     23.91 o 
  -2   0  12      148.43      128.53      6.23 o 
   0   0  12        2.19        3.87      1.02 o 
   2   0  12      851.15      766.10     29.72 o 
   4   0  12      266.72      258.13      9.89 o 
   6   0  12      193.62      179.31      6.44 o 
   8   0  12        1.83        7.11      1.24 o 
 -19   1  12      121.18      112.68      5.50 o 
 -17   1  12        9.15        9.75      1.32 o 
 -15   1  12       25.35       29.89      2.43 o 
 -13   1  12       88.91       77.51      4.65 o 
 -11   1  12      104.59      106.47      9.71 o 
  -9   1  12      289.43      285.58     23.19 o 
  -7   1  12      456.30      474.63     36.85 o 
  -5   1  12      179.07      175.89     14.68 o 
  -3   1  12       25.07       29.28      2.79 o 
  -1   1  12      390.91      411.02     25.89 o 
   1   1  12      176.62      158.95      6.65 o 
   3   1  12      155.41      156.90      6.08 o 
   5   1  12       20.39       18.71      1.87 o 
   7   1  12        2.31        2.00      0.73 o 
   9   1  12        2.06        1.63      0.61 o 
 -18   2  12       65.99       50.87      2.94 o 
 -16   2  12       16.11       15.78      1.66 o 
 -14   2  12       63.78       59.68      5.51 o 
 -12   2  12       58.50       64.10      6.19 o 
 -10   2  12      208.39      183.68     16.06 o 
  -8   2  12      444.23      411.10     34.69 o 
  -6   2  12       81.65       79.29      7.75 o 
  -2   2  12      695.78      694.97     44.51 o 
   0   2  12      257.10      271.36     10.05 o 
   2   2  12      287.57      288.71     10.78 o 
   4   2  12      151.93      147.02      5.67 o 
   6   2  12       70.44       74.24      3.15 o 
   8   2  12        4.21        7.45      1.13 o 
 -15   3  12       33.32       29.98      3.36 o 
 -13   3  12       47.29       42.25      4.37 o 
 -11   3  12      311.99      300.30     23.79 o 
  -9   3  12      327.04      304.48     26.01 o 
  -7   3  12      247.79      243.92     12.21 o 
  -5   3  12       95.45       84.71      4.48 o 
  -3   3  12       10.90       12.26      2.59 o 
  -1   3  12      661.13      708.93     49.58 o 
   1   3  12       30.82       34.35      1.82 o 
   3   3  12      121.54      121.49      4.82 o 
   5   3  12       60.42       59.77      4.12 o 
   7   3  12       12.34        7.44      0.70 o 
 -14   4  12        4.39        4.13      1.18 o 
 -12   4  12        5.99        6.42      1.51 o 
  -2   4  12      208.17      238.67     18.39 o 
   0   4  12       65.23       73.10      3.41 o 
   2   4  12      267.27      263.72     10.87 o 
   4   4  12       41.49       35.93      2.17 o 
  -5   5  12       53.99       66.40      5.74 o 
  -3   5  12        1.12        1.66      0.66 o 
  -1   5  12      111.44      114.31      4.98 o 
 -12  -4  13        3.15        3.55      0.79 o 
 -10  -4  13      114.58      111.69      2.90 o 
  -8  -4  13        7.02        8.30      0.47 o 
  -6  -4  13      173.16      195.15      7.21 o 
  -4  -4  13      169.70      168.13      5.04 o 
  -2  -4  13       89.26       89.55      4.35 o 
   0  -4  13       19.25       17.23      3.14 o 
 -11  -3  13       13.28       16.00      0.80 o 
  -9  -3  13       31.33       28.10      1.18 o 
  -7  -3  13      150.87      158.31      5.12 o 
  -5  -3  13      131.73      136.50      5.64 o 
  -3  -3  13       51.58       52.16      3.85 o 
  -1  -3  13       20.74       19.04      3.82 o 
   1  -3  13      101.11       98.97      9.61 o 
   3  -3  13       65.35       47.65      5.31 o 
 -14  -2  13       40.83       48.75      2.96 o 
 -12  -2  13       48.86       52.03      2.69 o 
 -10  -2  13       53.49       56.47      2.96 o 
  -8  -2  13       68.05       79.90      7.62 o 
  -6  -2  13       56.70       65.55      3.37 o 
  -4  -2  13      638.86      633.11     18.87 o 
  -2  -2  13       89.29      102.88      4.63 o 
   0  -2  13      141.03      147.93      7.28 o 
   2  -2  13       12.09       13.33      3.88 o 
   4  -2  13       24.76       23.45      3.84 o 
   6  -2  13      148.68      130.45     12.19 o 
 -17  -1  13       25.95       26.90      3.31 o 
 -15  -1  13      256.38      265.48     21.26 o 
 -13  -1  13       36.15       37.19      2.45 o 
 -11  -1  13       37.25       43.12      2.93 o 
  -9  -1  13       43.62       52.58      3.09 o 
  -7  -1  13      328.16      348.62     12.83 o 
  -5  -1  13       60.49       55.85      3.07 o 
  -3  -1  13       11.23       12.35      1.79 o 
  -1  -1  13      257.81      252.07      8.85 o 
   1  -1  13       53.19       52.53      3.01 o 
   3  -1  13        2.85        4.24      0.86 o 
   5  -1  13       58.42       50.29      2.26 o 
   7  -1  13       18.81       18.47      3.13 o 
 -18   0  13        3.39        7.40      1.39 o 
 -16   0  13        2.71        2.73      0.66 o 
 -14   0  13        9.70       11.31      1.39 o 
 -12   0  13        0.39        0.59      0.80 o 
 -10   0  13      240.94      235.78     11.53 o 
  -8   0  13       77.94       75.99      4.75 o 
  -6   0  13      355.24      392.26     18.35 o 
  -4   0  13      139.03      130.31      7.85 o 
  -2   0  13       59.86       53.82      2.74 o 
   0   0  13      157.08      133.94      5.79 o 
   2   0  13      129.87      159.54      6.58 o 
   4   0  13        0.11        1.14      0.72 o 
   6   0  13      146.69      164.81      6.20 o 
 -17   1  13       25.52       28.71      3.29 o 
 -15   1  13      257.50      262.48     12.22 o 
 -13   1  13       35.58       36.14      2.76 o 
 -11   1  13       37.33       38.78      3.03 o 
  -9   1  13       44.48       54.32      3.70 o 
  -7   1  13      329.48      365.84     31.30 o 
  -5   1  13       60.52       62.02      5.93 o 
  -3   1  13       11.52       13.51      1.06 o 
  -1   1  13      258.64      269.81     10.67 o 
   1   1  13       53.50       55.58      6.45 o 
   3   1  13        2.67        3.65      1.18 o 
   5   1  13       57.96       46.39      2.57 o 
   7   1  13       19.12       20.44      1.34 o 
 -16   2  13       30.73       29.19      2.10 o 
 -14   2  13       42.26       47.32      3.12 o 
 -12   2  13       49.41       52.33      5.41 o 
 -10   2  13       53.53       56.70      5.84 o 
  -8   2  13       68.40       74.32      7.37 o 
  -6   2  13       55.76       69.27      7.79 o 
  -4   2  13      638.68      673.57     41.08 o 
  -2   2  13       89.51      111.02      6.55 o 
   0   2  13      141.27      150.62      6.56 o 
   2   2  13       11.35       15.32      1.49 o 
   4   2  13       24.86       22.09      3.46 o 
   6   2  13      147.30      126.01     11.82 o 
 -15   3  13       72.65       73.36      6.44 o 
 -13   3  13       36.64       36.00      3.85 o 
 -11   3  13       13.04       18.64      2.55 o 
  -3   3  13       52.23       55.47      3.28 o 
  -1   3  13       21.02       20.36      1.42 o 
   1   3  13       99.26      102.47      4.61 o 
   3   3  13       64.29       53.23      2.51 o 
  -4   4  13      168.92      174.61     15.20 o 
  -2   4  13       90.01       96.04      4.30 o 
   0   4  13       19.74       18.38      1.19 o 
  -6  -4  14        2.17        2.96      1.49 o 
 -11  -3  14       14.61       17.92      3.15 o 
  -9  -3  14      136.44      129.49     12.62 o 
  -7  -3  14       88.82       77.93      8.71 o 
  -5  -3  14      127.45      115.87     11.92 o 
  -3  -3  14       54.02       44.99      5.72 o 
  -1  -3  14       10.69       11.80      2.58 o 
   1  -3  14       24.09       27.04      3.38 o 
 -14  -2  14       54.35       54.93      5.48 o 
 -12  -2  14       80.89       87.61      5.96 o 
 -10  -2  14        0.62        2.08      0.78 o 
  -8  -2  14      327.09      331.64     16.78 o 
  -6  -2  14       51.85       49.98      3.02 o 
  -4  -2  14      194.00      194.61     21.69 o 
  -2  -2  14       17.13       13.58      3.17 o 
   0  -2  14       20.95       21.09      3.66 o 
 -15  -1  14       67.18       80.11      4.26 o 
 -13  -1  14       94.02      117.18      5.79 o 
 -11  -1  14       78.48       84.09      4.71 o 
  -9  -1  14       65.30       65.32      2.95 o 
  -7  -1  14       26.48       26.19      1.85 o 
  -5  -1  14       22.91       21.85      1.74 o 
  -3  -1  14      110.51       99.59      4.24 o 
  -1  -1  14       10.06       13.41      1.20 o 
   1  -1  14        1.98        1.03      0.62 o 
   3  -1  14       87.56       84.11      5.66 o 
 -16   0  14        1.12        2.68      1.25 o 
 -14   0  14       11.44       12.40      1.52 o 
 -12   0  14       31.10       37.35      2.11 o 
 -10   0  14      188.43      207.33      7.87 o 
  -8   0  14       93.77       97.48      4.31 o 
  -6   0  14        0.25        0.83      0.70 o 
  -4   0  14       13.46       12.74      1.26 o 
  -2   0  14      227.86      214.44      8.40 o 
   0   0  14       23.38       23.02      1.82 o 
   2   0  14        1.52        0.10      0.58 o 
   4   0  14       17.68       18.66      1.31 o 
 -15   1  14       67.19       80.73      4.22 o 
 -13   1  14       95.18      102.77      5.63 o 
 -11   1  14       79.76       78.25      4.59 o 
  -9   1  14       65.82       57.46      4.01 o 
  -7   1  14       26.24       24.79      2.87 o 
  -5   1  14       21.76       21.99      2.53 o 
  -3   1  14      111.32       98.64      7.78 o 
  -1   1  14       10.18       14.57      1.97 o 
   1   1  14        2.05        1.41      0.73 o 
   3   1  14       87.83       78.69      3.58 o 
 -14   2  14       54.22       53.35      3.15 o 
 -12   2  14       81.49       83.03      4.66 o 
 -10   2  14        0.55        5.24      1.55 o 
  -8   2  14      327.75      286.90     24.53 o 
  -6   2  14       50.36       46.50      2.27 o 
  -4   2  14      193.87      200.58      9.34 o 
  -2   2  14       16.94       16.02      1.19 o 
   0   2  14       20.93       24.09      3.50 o 
   2   2  14        5.30        9.38      2.17 o 
 -11   3  14       15.10       20.02      2.51 o 
  -9   3  14      136.73      145.39     18.14 o 
  -7   3  14       89.13       94.26      5.48 o 
  -5   3  14      127.42      137.07     10.55 o 
  -3   3  14       53.13       54.45      3.74 o 
  -1   3  14       10.41       11.95      1.45 o 
   1   3  14       23.64       27.04      3.42 o 
  -6   4  14        2.23        1.92      0.39 o 
 -10  -2  15       28.43       36.40      4.42 o 
  -8  -2  15       73.88       65.75      6.75 o 
  -6  -2  15       12.98       11.53      2.62 o 
  -4  -2  15       50.85       47.93      5.51 o 
  -2  -2  15       21.77       18.58      2.86 o 
 -13  -1  15       28.69       29.33      1.96 o 
 -11  -1  15        3.79        5.08      0.98 o 
  -9  -1  15       78.30       81.35      4.39 o 
  -7  -1  15       51.06       49.34      2.97 o 
  -5  -1  15       68.14       82.59      3.57 o 
  -3  -1  15       91.49       99.98      8.72 o 
  -1  -1  15        5.46        4.73      0.94 o 
 -12   0  15       34.34       45.81      2.14 o 
 -10   0  15      209.63      229.17      8.29 o 
  -8   0  15       34.95       39.54      3.68 o 
  -6   0  15        1.63        1.70      0.66 o 
  -4   0  15      105.84      106.50      4.30 o 
  -2   0  15       94.06      101.37      4.16 o 
   0   0  15       61.91       70.92      3.13 o 
 -13   1  15       28.51       28.85      1.97 o 
 -11   1  15        4.02        4.30      0.95 o 
  -9   1  15       78.11       81.44      4.47 o 
  -7   1  15       50.57       42.47      3.22 o 
  -5   1  15       68.60       80.91      4.70 o 
  -3   1  15       92.55       92.32      4.49 o 
  -1   1  15        5.23        4.25      0.81 o 
   1   1  15       26.33       21.60      1.42 o 
 -10   2  15       28.71       39.21      2.53 o 
  -8   2  15       74.11       62.99      9.98 o 
  -6   2  15       13.04       14.44      2.33 o 
  -4   2  15       52.66       55.10      5.62 o 
  -2   2  15       20.99       20.38      2.91 o 
  -8   0  16       42.90       38.58      2.47 o 
  -6   0  16        6.41       15.65      1.20 o 
                                                 
